# Supplementary material for: GnRH agonist long protocol versus GnRH antagonist protocol for various aged patients with diminished ovarian reserve: A retrospective study
Source: PLoS One. 2018 Nov 7;13(11):e0207081. doi: 10.1371/journal.pone.0207081 (PMC6221355; doi:10.1371/journal.pone.0207081)
Supplement: S1 Dataset — (XLS) [file pone.0207081.s001.xls]

## Sheet: agonist and antagonist
Protocol	Age_grup	Height	BodyWeight	BMI	age	duration	FSH0	AMH	LHhcgday	E2hcgday	P4hcgday	DayRetrieval	FSHtotaldose	oocyteno	MIIno	ETno	preg	sac	abort	delived	babyno	weeks	weight1	weight2	D3no	D3GEno	D3GER	maturationrate	ferlilizationrate
1	1	158	49	19.6	29	2	29.7	0.62	1.89	643	1.38	13	3150	1	1	1	0								1	0	0	1	1
1	1	160	50	19.5	35	5	29.7	0.13	1.37	395	2.11	12	3450	1	1	1	0								1	1	1	1	1
1	1	155	50	20.8	31	6	27.35	0.12	4.6	163	0.83	17	4050	1	1	0									1	0	0	1	1
1	1	155	50	20.8	31	6	25.85	0.49	0.58	219	0.14	14	3225	2	1	0									0	0	0	0.5	0
1	1	155	50	20.8	35	2	25.2	0.54	0.49	393	0.86	15	3600	3	3	2	0								2	0	0	1	0.667
1	1	165	62	22.8	30	5	24.8	0.68	1.03	771	2.35	15	4050	10	6	3	0								6	2	0.333	0.6	1
1	1	160	52	20.3	34	9	24.36	0.22	3.83	196	6.4	16	3825	2	2	2	0								2	0	0	1	1
1	1	150	49	21.8	34	1	23.85	0.6	1.02	112	0.73	13	2550	1	1	1	0								1	1	1	1	1
1	1	156	64	26.3	34	0.5	23.6	0.03	0.86	114	0.11	12	2775	0		0									0
1	1	155	55	22.9	31	7	23.44	0.06	2.11	111	4.39	16	3825	2	0	0									0			0
1	1	167	53	19	29	2	23.2	0.63	0.29	422	0.21	13	2850	3	3	2	0								2	1	0.5	1	0.667
1	1	153	45	19.2	31	1	23.07	0.5	2.79	547	0.34	13	2850	3	3	3	1	2		1	2	36	2600	1600	3	3	1	1	1
1	1	165	52	19.1	34	6	22.13	0.52	2.12	234	0.72	15	3000	2	2	2	1	1		1	1	40	3320		2	1	0.5	1	1
1	1	159	52	20.6	34	6	21.43	0.56	0.91	211	0.28	14	2925	2	2	1	0								1	1	1	1	0.5
1	1	154	57	24	34	2	21.19	0.49	1.02	232	0.69	17	3750	2	2	1	0								2	1	0.5	1	1
1	1	158	50	20	34	3	20.89	0.78	1.38	1219	0.53	14	3300	5	4	4	0								4	2	0.5	0.8	1
1	1	162	41	15.6	34	3	20.89	0.78	0.84	1007	0.2	14	3075	7	6	4	0								6	5	0.833	0.857	1
1	1	166	55	20	35	3	20.89	0.78	1.56	1321	0.65	13	2775	9	8	4	0								8	4	0.5	0.889	1
1	1	170	62	21.5	33	6	20.63	0.41	3.38	224	0.38	19	3825	0		0									0
1	1	160	57	22.3	35	5	20.3	0.1	1.16	496	2.19	12	2700	1	1	1	1	1		1	1	38	3700		1	0	0	1	1
1	1	152	49	21.2	33	5	20.2	0.94	3.24	745	1.53	13	2700	4	4	2	1	2		1	1	41	3600		2	2	1	1	0.5
1	1	158	42	16.8	33	5	19.85	0.76	11.8	466	0.65	15	3600	2	1	1	1	1		1	1	41	2800		1	1	1	0.5	1
1	1	168	53	18.8	31	4	19.7	0.79	2.03	218	0.61	21	5850	2	2	1	0								1	0	0	1	0.5
1	1	156	52	21.4	32	9	19.2	0.95	0.48	659	0.04	14	4050	6	6	4	1	1		1	1	39.6	3056		5	3	0.6	1	0.833
1	1	165	57	20.9	33	0	19.15	0.8	4.89	556	6.18	15	3600	3	3	3	1	1		1	1	38.2	2538		3	0	0	1	1
1	1	157	69	28	34	3	18.7	0.3	1.66	796	0.73	13	3075	6	3	2	0								2	0	0	0.5	0.667
1	1	160	52	20.3	33	3	18.21	0.39	6.99	747	0.48	20	4425	2	2	2	0								2	0	0	1	1
1	1	150	45	20	32	3	17.93	0.22	6.73	487	1.08	18	3900	1	1	1	0								1	1	1	1	1
1	1	167	46	16.5	35	0	17.82	0.4	1.76	1668	0.85	14	2775	7	7	4	0								6	3	0.5	1	0.857
1	1	156	48	19.7	34	4	17.51	0.59	1.35	636	1.4	14	3075	3	3	1	0								2	1	0.5	1	0.667
1	1	157	53	21.5	30	3	17.26	0.48	5.12	981	0.42	13	3000	3	1	0									0	0	0	0.333	0
1	1	158	56	22.4	33	6	17	0.66	4.42	997	2.89	15	3300	3	3	2	0								3	2	0.667	1	1
1	1	155	50	20.8	32	10	16.8	0.77	2.36	2475	0.29	13	2700	8	5	3	0								3	3	1	0.625	0.6
1	1	156	54	22.2	33	2	16.6	1	1.31	390	1.49	14	3225	6	6	2	0								2	2	1	1	0.333
1	1	156	54	22.2	32	0.5	16.54	0.75	2.31	948	0.61	15	3000	3	3	2	1	2		1	2	36	2300	1800	2	2	1	1	0.667
1	1	156	54	22.2	28	6	16.2	0.87	2.41	350	1.23	14	3375	3	1	1	0								1	0	0	0.333	1
1	1	159	55	21.8	32	1	16.1	0.53	0.42	594	0.75	15	4275	6	6	4	0								4	0	0	1	0.667
1	1	167	50	17.9	35	4	15.97	0.8	8.05	423	0.39	17	4200	1	1	1	0								1	0	0	1	1
1	1	160	52	20.3	35	8	15.91	0.2	2.16	619	0.46	17	4200	3	3	0									3	0	0	1	1
1	1	157	53	21.5	34	3	15.9	0.66	0.41	538	0.4	14	3075	6	3	2	0								2	0	0	0.5	0.667
1	1	152	44	19	34	0.4	15.6	0.35	7.49	606	0.44	13	2550	3	3	3	1	2		1	2	38	2680	2160	3	3	1	1	1
1	1	160	55	21.5	35	4	15.54	0.92	1.58	364	0.12	14	3825	3	3	3	1	3		1	2	34	2100	1900	3	3	1	1	1
1	1	157	51	20.7	35	1	15.3	0.92	0.15	535	0.81	15	4275	5	4	3	0								4	0	0	0.8	1
1	1	160	54	21.1	29	2	15.29	0.79	1.23	405	3.43	15	3000	4	4	3	0								4	0	0	1	1
1	1	160	58	22.7	35	10	15.24	0.88	0.84	48	0.03	15	3000	1	1	1	0								1	0	0	1	1
1	1	153	45	19.2	33	6	15.2	0.22	5.55	516	0.72	15	3000	3	2	1	0								1	0	0	0.667	0.5
1	1	165	55	20.2	34	1	15.13	0.63	1.8	471	0.13	13	3000	2	2	2	0								2	2	1	1	1
1	1	167	53	19	34	0.5	15.12	0.44	1.06	702	0.46	15	3450	5	4	4	1	3		1	2	35	2300	2100	4	0	0	0.8	1
1	1	172	56	18.9	34	1	14.9	0.08	0.42	1333	0.9	15	3150	7	4	3	1	2		1	2	36	2500	2100	3	2	0.667	0.571	0.75
1	1	158	58	23.2	30	2	14.74	0.85	5.24	539	0.94	12	2325	2	2	2	0								2	0	0	1	1
1	1	153	45	19.2	30	2	14.72	0.59	0.78	342	0.1	14	3600	3	3	2	1	1		1	1	40	3250		2	0	0	1	0.667
1	1	167	50	17.9	33	2	14.5	0.83	0.54	397	0.41	15	3825	1	1	1	0								1	0	0	1	1
1	1	165	59	21.7	32	3	14.17	0.84	2.39	700	0.57	13	2775	5	4	4	1	4		1	1	37	2400		4	4	1	0.8	1
1	1	156	60	24.7	35	2	14.1	0.95	1.86	512	0.32	17	3750	3	3	3	1	2		1	1	40	3200		3	3	1	1	1
1	1	162	61	23.2	35	1	14.09	0.97	0.3	1369	0.36	16	3750	8	8	3	0								8	5	0.625	1	1
1	1	160	60	23.4	32	2	14.05	0.52	5.04	220	0.46	17	4050	1	1	1	0								1	1	1	1	1
1	1	159	53	21	35	1	13.85	0.95	1.39	919	0.68	14	2925	9	6	4	0								6	4	0.667	0.667	1
1	1	159	54	21.4	34	4	13.81	0.74	3.51	218	0.83	14	3225	3	1	1	0								1	0	0	0.333	1
1	1	155	47	19.6	34	1.5	13.71	0.76	0.73	150	0.56	15	3975	1	1	1	0								1	1	1	1	1
1	1	160	45	17.6	35	2	13.69	0.49	2.29	254	0.52	15	3300	1	0	0									0			0
1	1	160	45	17.6	32	3	13.67	0.29	1.31	447	0.24	15	3300	1	1	0									0	0	0	1	0
1	1	160	50	19.5	33	0	13.63	0.96	0.22	482	0.79	13	2850	2	2	2	0								2	2	1	1	1
1	1	152	55	23.8	35	6	13.6	0.33	0.29	89	0.1	15	4275	1	1	1	0								1	0	0	1	1
1	1	155	75	31.2	30	6	13.59	0.36	3.48	96	0.51	16	3675	1	1	0									1	0	0	1	1
1	1	160	45	17.6	35	7	13.5	0.62	1.3	121	0.42	17	4350	2	1	1	0								1	0	0	0.5	1
1	1	164	52	19.3	30	11	13.44	0.67	7.1	707	0.79	14	2925	0		0									0
1	1	165	66	24.2	34	6	13.4	0.84	3.55	817	1.02	14	2775	5	4	4	1	2		1	2	36	2560	1860	4	2	0.5	0.8	1
1	1	158	58	23.2	33	3	13.32	0.81	0.69	1332	0.32	15	3450	8	6	2	1	1		1	1	38	2650		4	2	0.5	0.75	0.667
1	1	158	62	24.8	34	2	13.22	0.44	1.33	820	0.99	17	3900	3	3	3	0								3	2	0.667	1	1
1	1	150	67	29.8	28	1	13.2	0.91	0.92	1198	0.5	13	3000	3	3	3	0								3	2	0.667	1	1
1	1	156	50	20.5	32	2	13.1	0.55	2.38	921	2.47	14	2775	3	2	0									1	0	0	0.667	0.5
1	1	166	48	17.4	30	1	13.09	0.5	1.9	127	0.43	13	2700	1	1	1	0								1	0	0	1	1
1	1	162	51	19.4	30	1	12.9	0.69	5.73	1519	0.98	12	2325	5	5	3	1	2		1	2	36	1470	1800	3	3	1	1	0.6
1	1	160	59	23	34	4	12.9	0.75	0.87	772	0.8	16	4875	6	4	4	0								4	3	0.75	0.667	1
1	1	165	58	21.3	34	1	12.88	0.47	1.86	684	1.05	16	3525	4	1	1	0								1	1	1	0.25	1
1	1	165	60	22	35	8	12.8	0.56	3.33	166	0.32	15	3450	2	2	1	1	1		1	1	40.6	3550		1	1	1	1	0.5
1	1	155	43	17.9	29	2	12.7	0.08	1.88	63	0.87	14	2775	0		0									0
1	1	160	57	22.3	32	5	12.64	0.94	3.48	873	0.73	12	2325	5	3	3	0								3	2	0.667	0.6	1
1	1	158	58	23.2	33	1	12.51	0.81	2.58	484	0.28	14	3375	4	1	1	0								1	1	1	0.25	1
1	1	162	45	17.1	32	2	12.5	0.65	1.64	168	0.8	13	3150	3	1	1	0								1	0	0	0.333	1
1	1	166	70	25.4	34	2	12.5	0.1	7.86	556	0.7	15	3450	3	3	2	0								3	1	0.333	1	1
1	1	164	70	26	30	1	12.46	0.76	4.56	563	1.26	15	3975	4	2	2	1	1		1	1	39	3700		2	2	1	0.5	1
1	1	163	56	21.1	32	4	12.45	0.14	1.76	1668	0.85	12	2775	6	6	4	0								5	3	0.6	1	0.833
1	1	150	60	26.7	28	3	12.4	0.32	3.17	251	0.26	20	4125	2	2	1	0								1	1	1	1	0.5
1	1	162	58	22.1	35	8	12.4	0.71	0.29	167	0.4	13	3825	2	2	2	1	1		1	1	38	2985		2	2	1	1	1
1	1	155	45	18.7	32	8	12.32	0.55	2.2	441	0.57	14	2925	7	1	1	0								1	0	0	0.143	1
1	1	153	46	19.7	34	2	12.2	0.92	5.84	2780	0.72	14	3225	4	3	2	0								3	2	0.667	0.75	1
1	1	155	48	20	32	4	12.11	0.75	0.2	579	0.36	16	3900	5	4	4	0								4	2	0.5	0.8	1
1	1	171	50	17.1	35	0	12.1	0.82	1.93	423	0.11	14	3075	4	4	4	0								4	0	0	1	1
1	1	158	55	22	33	10	12	0.61	0.56	173	0.26	18	5250	3	3	2	1	1		1	1	38.4	3250		2	0	0	1	0.667
1	1	165	72	26.4	33	3	12	0.95	1.6	654	0.98	13	2550	6	6	4	1	3		1	2	36	2630	2650	5	4	0.8	1	0.833
1	1	157	55	22.3	34	1	11.8	0.78	0.33	565	0.61	15	3600	4	3	3	1	2	1						3	1	0.333	0.75	1
1	1	165	75	27.5	32	4	11.75	0.94	2.03	679	0.44	13	2700	2	2	2	0								2	1	0.5	1	1
1	1	154	42	17.7	33	3	11.6	0.92	0.6	293	0.17	16	3975	2	2	2	0								2	0	0	1	1
1	1	157	44	17.9	35	1	11.51	0.86	0.75	560	3.67	15	3000	8	6	2	1	1		1	1	40	3060		4	1	0.25	0.75	0.667
1	1	158	62	24.8	30	3	11.42	0.84	5.32	930	1.1	14	3000	7	7	4	1	3		1	2	37	2200	2150	6	6	1	1	0.857
1	1	159	59	23.3	34	4	11.3	0.73	0.29	455	0.09	13	3375	3	3	2	1	1		1	1	37	2732		2	0	0	1	0.667
1	1	156	46	18.9	34	7	11.3	0.5	2.5	1051	0.61	13	2850	7	5	3	0								3	3	1	0.714	0.6
1	1	156	46	18.9	32	1	11.2	0.49	1.09	683	0.33	12	2325	3	3	2	1	1		1	1	40	3200		3	2	0.667	1	1
1	1	167	60	21.5	35	9	11.12	0.79	5.32	1094	0.89	15	3450	6	6	3	0								4	1	0.25	1	0.667
1	1	165	57	20.9	31	8	11.11	0.75	15	984	1.12	14	2925	3	1	1	0								1	1	1	0.333	1
1	1	163	65	24.5	35	4	11.03	0.52	0.53	60	0.47	13	2550	1	0	0									0			0
1	1	158	48	19.2	35	8	10.9	0.58	0.97	147	0.47	14	3075	5	3	2	0								2	2	1	0.6	0.667
1	1	156	52	21.4	35	3	10.89	0.97	0.74	108	0.27	13	2850	3	2	2	0								2	2	1	0.667	1
1	1	154	57	24	33	6.5	10.83	0.88	4	576	0.89	15	3150	7	5	4	0								4	1	0.25	0.714	0.8
1	1	150	45	20	32	6	10.8	0.98	1.47	525	0.29	15	3300	2	2	1	1	1		1	1	38	2950		2	1	0.5	1	1
1	1	154	52	21.9	34	2	10.8	0.43	1.39	1260	0.85	16	3675	6	3	0									2	0	0	0.5	0.667
1	1	163	49	18.4	34	0	10.7	0.78	1.78	678	1.36	14	4275	9	7	2	0								4	0	0	0.778	0.571
1	1	154	55	23.2	31	3	10.6	0.4	3.31	1102	0.35	15	3000	7	7	3	0								5	3	0.6	1	0.714
1	1	157	50	20.3	32	3	10.55	0.37	2.55	458	0.43	16	3825	3	2	2	1	1		1	1	39	2750		2	1	0.5	0.667	1
1	1	157	50	20.3	34	7	10.53	1	6.06	874	0.74	15	3450	7	6	2	0								5	1	0.2	0.857	0.833
1	1	158	43	17.2	34	3	10.5	0.25	0.43	442	0.1	15	3600	2	2	1	0								1	0	0	1	0.5
1	1	155	65	27.1	35	1	10.5	0.3	1.65	582	0.28	12	2475	3	3	2	0								2	1	0.5	1	0.667
1	1	156	54	22.2	30	9	10.4	0.13	1.06	117	1.75	15	3000	3	2	1	0								1	1	1	0.667	0.5
1	1	163	57	21.5	34	3	10.4	0.96	0.46	753	0.09	13	3150	7	4	2	0								2	0	0	0.571	0.5
1	1	160	53	20.7	34	1	10.31	0.84	0.45	315	0.83	15	3450	4	2	2	0								2	0	0	0.5	1
1	1	167	76	27.3	34	4	10.3	0.6	1.45	126	0.28	15	3600	1	1	1	0								1	0	0	1	1
1	1	160	65	25.4	35	7	10.3	0.95	0.79	401	0.49	13	2850	6	4	4	1	2		1	1	39.6	3650		4	0	0	0.667	1
1	1	162	56	21.3	30	6	10.11	0.63	3.53	223	0.58	14	3375	2	2	2	1	1		1	1	39.3	2955		2	2	1	1	1
1	1	161	58	22.4	31	2	10	0.64	11.03	1569	1.37	14	2775	7	6	1	0								3	0	0	0.857	0.5
1	1	155	61	25.4	35	1	10	0.54	0.64	86	0.12	17	4200	2	1	1	0								1	0	0	0.5	1
1	1	157	55	22.3	34	2	9.91	0.5	1.89	464	0.52	13	2850	2	2	1	0								2	0	0	1	1
1	1	155	59	24.6	35	1	9.83	0.41	0.47	179	0.48	13	2700	4	3	2	1	1		1	1	41	3440		3	2	0.667	0.75	1
1	1	164	56	20.8	31	9	9.82	0.89	26.25	719	3.89	13	2850	2	1	1	0								1	1	1	0.5	1
1	1	157	48	19.5	34	1	9.8	0.47	0.36	249	0.39	13	3150	3	2	2	1	1		1	1	38	3150		2	1	0.5	0.667	1
1	1	162	55	21	34	10	9.79	0.44	10.18	1407	2.17	14	2775	10	9	4	1	1		1	1	38.3	2960		7	4	0.571	0.9	0.778
1	1	162	55	21	33	1	9.7	0.8	4.41	873	40	12	2325	4	2	2	0								2	1	0.5	0.5	1
1	1	162	60	22.9	30	4	9.69	0.95	1.41	1511	0.86	14	2775	10	7	3	1	3	1						7	3	0.429	0.7	1
1	1	158	58	23.2	31	6	9.51	0.69	2.93	430	0.39	14	2775	5	5	4	0								5	1	0.2	1	1
1	1	155	44	18.3	31	1	9.42	0.85	0.57	245	0.12	15	3600	3	2	1	0								1	1	1	0.667	0.5
1	1	164	61	22.7	35	7	9.4	0.61	0.83	759	0.56	17	4350	4	4	3	1	3	1						3	3	1	1	0.75
1	1	160	70	27.3	35	1	9.4	0.6	4.95	1605	1.16	15	4350	9	6	1	0								2	0	0	0.667	0.333
1	1	150	45	20	34	4	9.39	0.64	3.06	1127	1.07	18	3975	3	3	2	1	1		1	1	28	670		3	2	0.667	1	1
1	1	158	57	22.8	33	4	9.32	0.85	0.26	518	0.54	14	2925	7	6	4	0								4	1	0.25	0.857	0.667
1	1	163	57	21.5	32	4	9.3	0.99	1.22	918	1.72	15	3825	6	6	4	1	1		1	1	38	3000		5	4	0.8	1	0.833
1	1	159	55	21.8	34	3	9.3	0.67	1.58	884	0.4	12	2325	5	5	0									5	0	0	1	1
1	1	156	58	23.8	34	1	9.28	0.65	7.46	570	0.21	12	2325	3	3	2	0								2	2	1	1	0.667
1	1	156	50	20.5	32	8	9.27	0.92	0.36	1045	0.11	14	3075	6	5	2	0								4	0	0	0.833	0.8
1	1	162	43	16.4	34	1	9.23	0.55	9.3	576	0.57	14	2775	2	2	2	0								2	0	0	1	1
1	1	162	76	29	34	6	9.21	0.87	2.59	691	0.94	13	2850	4	2	1	0								2	0	0	0.5	1
1	1	164	68	25.3	33	6	9.18	0.89	1.09	636	2.46	13	2700	3	3	2	1	2		1	2	37	2500	2910	3	2	0.667	1	1
1	1	163	80	30.1	33	4	9.13	0.83	1.01	234	0.38	13	2850	4	4	4	1	2		1	2	38.6	2960	2840	4	1	0.25	1	1
1	1	164	56	20.8	30	2	9.12	0.94	0.52	313	0.86	14	3375	2	2	2	1	1		1	1	39	3344		2	2	1	1	1
1	1	158	45	18	35	5	9.11	0.27	1.2	98	0.04	15	3300	1	1	1	1	1		1	1	40	3550		1	0	0	1	1
1	1	158	45	18	32	4	9.08	0.95	5.98	824	1.17	14	3300	3	3	1	0								1	0	0	1	0.333
1	1	160	50	19.5	32	4	9.08	0.95	1.32	472	0.58	15	3300	4	1	1	0								1	0	0	0.25	1
1	1	168	57	20.2	35	6	8.96	0.45	0.95	589	0.19	12	2325	2	2	1	1	2	1						1	1	1	1	0.5
1	1	167	50	17.9	29	5	8.94	0.77	0.82	307	0.1	14	2775	3	2	1	0								1	1	1	0.667	0.5
1	1	153	53	22.6	34	4	8.9	0.7	2.6	1931	0.82	15	3600	9	7	3	0								6	3	0.5	0.778	0.857
1	1	160	67	26.2	35	15	8.8	0.6	2.61	967	1.4	14	2775	9	7	4	0								7	4	0.571	0.778	1
1	1	163	59	22.2	34	6	8.75	0.78	2.84	1352	2.12	13	2850	10	8	4	0								6	4	0.667	0.8	0.75
1	1	160	55	21.5	34	8	8.7	0.99	0.63	569	0.41	14	3075	5	5	3	0								4	3	0.75	1	0.8
1	1	151	45	19.7	31	1	8.6	0.8	5.71	697	0.31	15	3525	2	1	1	0								1	1	1	0.5	1
1	1	150	45	20	34	7	8.59	0.86	4.06	684	0.44	15	3600	4	3	2	0								2	1	0.5	0.75	0.667
1	1	153	52	22.2	33	2	8.58	0.46	1.62	187	0.35	13	2550	0		0									0
1	1	162	56	21.3	33	1.5	8.5	0.62	1.75	527	0.22	13	1800	2	2	1	0								1	0	0	1	0.5
1	1	163	57	21.5	35	4	8.47	0.58	9.86	234	0.26	19	4200	2	2	0									2	0	0	1	1
1	1	153	55	23.5	34	2	8.44	0.6	4.85	737	0.79	16	3675	0		0									0
1	1	161	56	21.6	35	8	8.42	0.78	3.4	1081	1.06	14	2925	4	4	4	0								4	3	0.75	1	1
1	1	148	77	35.2	34	8	8.21	0.87	1.68	577	0.32	14	3075	4	3	3	1	2		1	2	38.4	1935	2195	3	3	1	0.75	1
1	1	165	55	20.2	32	4	8.2	0.14	3.82	815	1.55	14	2775	2	1	1	0								1	1	1	0.5	1
1	1	164	56	20.8	33	2	8.11	0.99	4.88	1068	1.56	15	3300	7	6	4	1	2		1	2	36	2200	2700	5	5	1	0.857	0.833
1	1	152	51	22.1	35	5	8.1	0.67	3.99	768	1.31	13	2700	3	2	0									0	0	0	0.667	0
1	1	152	45	19.5	35	10	8.09	0.33	0.59	129	0.1	13	3150	1	1	1	0								1	0	0	1	1
1	1	155	61	25.4	34	7	8.05	0.39	0.29	117	0.12	14	4350	2	2	2	0								2	0	0	1	1
1	1	158	69	27.6	35	2.5	8	1.05	0.79	800	0.18	16	3600	6	5	3	0								5	3	0.6	0.833	1
1	1	160	56	21.9	35	4	7.9	0.6	1.9	690	0.53	16	3825	4	3	3	0								3	2	0.667	0.75	1
1	1	158	69	27.6	33	4	7.79	0.57	0.57	126	0.57	14	2775	0		0									0
1	1	152	65	28.1	33	5	7.77	0.77	5.93	243	1.83	17	4200	2	2	1	0								1	0	0	1	0.5
1	1	160	45	17.6	29	5	7.76	0.56	0.33	389	0.14	13	3375	4	3	3	0								3	0	0	0.75	1
1	1	158	53	21.2	34	3	7.76	0.83	1.56	459	0.41	16	3675	4	3	3	0								3	0	0	0.75	1
1	1	158	56	22.4	28	5	7.7	0.96	2.98	1118	0.56	14	2775	5	4	2	1	1		1	1	40	3290		2	2	1	0.8	0.5
1	1	158	51	20.4	30	4	7.7	0.46	0.35	118	0.52	20	5625	0		0									0
1	1	165	56	20.6	32	3	7.7	0.76	3.99	709	0.62	16	3375	4	3	3	0								3	1	0.333	0.75	1
1	1	156	52	21.4	28	1	7.66	0.56	0.81	68	0.45	13	2700	5	2	2	0								2	2	1	0.4	1
1	1	162	74	28.2	34	1	7.59	0.78	2.65	620	0.45	15	3150	4	4	3	1	3		1	2	38	1840	2790	3	2	0.667	1	0.75
1	1	160	48	18.8	31	3	7.54	0.99	1.68	1328	0.91	14	3375	8	6	4	1	3		1	2	36	2300		5	5	1	0.75	0.833
1	1	165	55	20.2	32	1	7.53	0.6	1.64	1090	0.54	13	2550	5	4	2	1	1		1	1	39	3100		4	2	0.5	0.8	1
1	1	158	58	23.2	35	1	7.5	0.46	3.9	884	1.07	13	2700	6	5	1	0								2	1	0.5	0.833	0.4
1	1	165	60	22	35	5	7.48	0.76	4.83	640	0.83	14	2775	5	5	2	1	1		1	1	38	2800		4	2	0.5	1	0.8
1	1	156	50	20.5	30	3	7.46	0.89	3.08	1705	1.18	13	2850	7	7	4	1	4		1	2	35	2100	2580	7	6	0.857	1	1
1	1	155	49	20.4	35	1	7.42	0.67	1.37	1030	1.12	17	3450	1	1	0									1	0	0	1	1
1	1	152	50	21.6	30	5	7.33	1	2.74	1319	1.05	13	2850	6	5	4	1	4		1	2	36	2120	2120	4	3	0.75	0.833	0.8
1	1	153	51	21.8	34	2	7.33	1	4.76	1415	1.61	14	3225	5	4	3	0								3	2	0.667	0.8	0.75
1	1	164	48	17.8	35	0	7.29	0.83	0.75	1171	1.08	13	2550	5	3	3	1	3		1	2	34	1950	2300	3	1	0.333	0.6	1
1	1	158	55	22	32	2	7.25	0.25	5.29	233	1.32	12	2325	2	1	1	1	1		1	1	40	4012		1	1	1	0.5	1
1	1	155	47	19.6	33	2	7.25	0.32	1.02	143	0.61	15	3450	2	1	1	0								1	1	1	0.5	1
1	1	162	54	20.6	34	3	7.25	0.7	0.82	147	0.38	18	4575	1	1	1	0								1	1	1	1	1
1	1	172	68	23	34	0.5	7.22	0.35	0.9	404	0.37	16	3525	2	2	2	0								2	0	0	1	1
1	1	172	68	23	34	5	7.2	0.94	1.06	1130	0.47	14	3075	9	8	3	0								6	3	0.5	0.889	0.75
1	1	165	61	22.4	35	8	7.15	0.83	1.05	1288	0.16	14	3600	6	6	3	1	1		1	1	39	3400		5	0	0	1	0.833
1	1	168	63	22.3	34	7	7.14	0.65	1.13	990	0.92	15	3300	10	9	4	1	1			0				9	7	0.778	0.9	1
1	1	158	58	23.2	28	6	7.13	0.64	1.05	1984	0.9	15	3150	4	3	3	0								3	1	0.333	0.75	1
1	1	162	53	20.2	31	1	7.1	0.79	2.86	204	0.45	16	3675	2	2	1	0								1	1	1	1	0.5
1	1	160	53	20.7	32	3	7.1	0.9	2.8	1228	1.56	14	2775	13	10	3	1	1		1	1	40	3070		8	4	0.5	0.769	0.8
1	1	166	70	25.4	32	3	7.07	0.62	0.66	1058	0.42	18	4350	11	9	3	0								7	2	0.286	0.818	0.778
1	1	155	44	18.3	35	13	6.92	0.3	1.77	618	0.3	14	2925	5	4	2	0								3	2	0.667	0.8	0.75
1	1	158	42	16.8	35	1	6.9	0.26	4.41	648	0.76	26	5475	4	3	3	0								3	3	1	0.75	1
1	1	158	52	20.8	33	2	6.88	0.07	1.03	1722	1.01	14	2025	10	7	4	0								7	6	0.857	0.7	1
1	1	155	50	20.8	35	3	6.88	0.6	1.68	157	0.97	12	3150	1	1	0									0	0	0	1	0
1	1	160	65	25.4	28	2	6.8	0.52	9.69	876	2.18	13	2550	5	3	2	0								2	0	0	0.6	0.667
1	1	150	54	24	30	3	6.7	0.5	5.17	1271	1.26	16	3225	2	1	1	1	1		1	1	40	3220		1	1	1	0.5	1
1	1	164	72	26.8	31	3.5	6.7	0.83	6.17	944	0.49	16	3900	3	2	2	0								2	1	0.5	0.667	1
1	1	164	53	19.7	35	0	6.7	0.27	2.45	94	0.46	13	2700	1	0	0									0			0
1	1	158	53	21.2	34	0	6.66	0.99	3.39	921	0.67	15	3600	5	4	2	0								4	2	0.5	0.8	1
1	1	170	58	20.1	32	0	6.6	0.41	2.96	1023	0.68	13	2850	2	2	2	0								2	2	1	1	1
1	1	169	57	20	32	3	6.59	0.92	1.07	1783	1.05	13	2850	9	8	4	0								6	3	0.5	0.889	0.75
1	1	162	72	27.4	34	4	6.53	0.68	0.94	2314	0.98	16	3675	10	6	3	1	1							6	4	0.667	0.6	1
1	1	160	52	20.3	33	3	6.48	0.61	2.3	420	0.4	13	2700	5	4	2	1	1		1	1	39	3500		3	1	0.333	0.8	0.75
1	1	158	51	20.4	32	1	6.41	0.48	4.25	746	0.86	15	3300	6	6	4	1	3	1						6	4	0.667	1	1
1	1	159	45	17.8	33	4	6.41	0.66	2.25	626	0.5	20	5175	3	1	1	0								1	0	0	0.333	1
1	1	160	58	22.7	34	4	6.37	0.67	3.8	622	0.71	14	2925	4	3	2	1	1		1	1	37.6	2600		2	2	1	0.75	0.667
1	1	165	58	21.3	34	2	6.37	0.92	2.14	874	1.08	14	3825	4	3	2	1	1	1						3	1	0.333	0.75	1
1	1	155	45	18.7	33	13	6.3	0.76	6.31	507	0.35	15	3300	2	2	2	1	2		1	2	37	2600	2380	2	1	0.5	1	1
1	1	163	56	21.1	34	3	6.24	0.61	0.5	404	0.28	14	3075	4	4	4	1	1		1	1	39.6	3360		4	4	1	1	1
1	1	153	45	19.2	32	2	6.2	0.84	0.01	748	13.85	13	2700	7	5	1	0								4	1	0.25	0.714	0.8
1	1	161	52	20.1	34	7	6.2	0.37	2.15	524	0.55	13	2700	4	3	3	0								3	3	1	0.75	1
1	1	161	45	17.4	35	6	6.17	0.65	0.44	993	0.54	16	4125	3	2	2	0								2	2	1	0.667	1
1	1	155	50	20.8	34	0	6.14	0.67	0.3	1213	1.23	15	3825	6	5	3	0								5	2	0.4	0.833	1
1	1	168	55	19.5	34	8	6.12	0.3	1.44	832	2.85	15	3150	5	2	2	1	1	1						2	1	0.5	0.4	1
1	1	162	60	22.9	35	3.5	6.1	0.97	4.79	2413	1.07	14	3075	7	6	3	0								6	4	0.667	0.857	1
1	1	158	50	20	33	6	6.08	0.61	2.6	665	0.74	14	2775	2	2	2	1	1		1	1	37	1411		2	2	1	1	1
1	1	148	58	26.5	35	7	6.07	0.63	1.2	455	0.33	14	3075	1	0	0									0			0
1	1	154	50	21.1	34	2	6.05	0.56	2.46	251	0.44	15	3300	0		0									0
1	1	156	48	19.7	34	8	5.97	0.93	2.43	877	0.43	17	4050	3	3	1	1	1		1	1	40	2500		1	0	0	1	0.333
1	1	154	52	21.9	29	1	5.94	0.58	5.31	1667	0.51	14	2775	5	5	2	1	2		1	2	36	2100	2200	5	2	0.4	1	1
1	1	156	44	18.1	34	3	5.89	0.49	0.27	493	0.32	13	2700	4	3	2	1	2		1	2	34	2000	2150	3	2	0.667	0.75	1
1	1	159	55	21.8	33	1	5.56	0.92	0.65	160	0.75	13	2850	4	3	2	0								2	1	0.5	0.75	0.667
1	1	160	61	23.8	35	5	5.51	0.49	3.13	239	0.93	16	3525	2	1	1	0								1	0	0	0.5	1
1	1	157	55	22.3	33	2	5.4	0.31	0.66	166	0.33	12	2325	3	3	3	1	2		1	2	37	2650	1670	3	3	1	1	1
1	1	155	54	22.5	34	2	5.4	0.82	0.77	544	1.01	13	2550	7	7	4	0								6	3	0.5	1	0.857
1	1	154	77	32.5	34	3	5.32	0.5	2.27	244	0.53	14	2925	4	2	1	0								1	0	0	0.5	0.5
1	1	163	56	21.1	35	3	5.31	0.76	2.55	474	0.73	16	3675	3	2	2	1	2		1	2	37	2500	2300	2	2	1	0.667	1
1	1	163	56	21.1	35	2	5.3	0.67	2.28	458	2.9	14	3225	2	1	1	1	1		1	1	38	3054		1	1	1	0.5	1
1	1	159	47	18.6	34	5	5.27	0.71	0.33	422	0.1	15	3975	5	5	4	1	1		1	1	39	3490		4	0	0	1	0.8
1	1	159	46	18.2	35	9	5.17	0.39	1.88	682	1.36	15	3300	4	4	2	0								3	1	0.333	1	0.75
1	1	161	51	19.7	33	1	5.06	0.49	1.78	1324	1.98	16	3525	7	4	3	0								4	0	0	0.571	1
1	1	156	73	30	35	1	5.05	0.25	1.27	579	0.72	14	2925	4	2	0									1	0	0	0.5	0.5
1	1	158	62	24.8	35	2	5.05	0.25	2.6	1117	1.41	14	3300	9	6	4	1	1	1						5	2	0.4	0.667	0.833
1	1	161	54	20.8	35	5	5.02	0.89	0.29	217	0.89	14	3375	2	2	0									1	0	0	1	0.5
1	1	160	65	25.4	34	2	5	0.56	5.33	1185	1.03	14	2925	9	8	3	1	1		1	1	35	2285		6	3	0.5	0.889	0.75
1	1	163	57	21.5	35	5	4.96	0.59	26.9	218	0.43	20	4125	1	1	1	0								1	1	1	1	1
1	1	165	66	24.2	34	2	4.95	0.76	1.06	293	0.2	13	2700	1	1	1	1	1		1	1	38.6	3640		1	0	0	1	1
1	1	165	54	19.8	29	0	4.83	0.67	1.18	1311	0.11	16	3825	6	6	4	0								6	0	0	1	1
1	1	162	41	15.6	33	3	4.81	0.79	2	1053	0.72	13	2550	5	4	2	0								3	2	0.667	0.8	0.75
1	1	162	60	22.9	33	1	4.72	0.51	0.21	718	0.48	17	5400	2	1	1	1	1		1	1	38	2820		1	0	0	0.5	1
1	1	161	56	21.6	30	3	4.71	0.44	1.79	684	0.13	16	3975	8	6	4	0								6	0	0	0.75	1
1	1	158	52	20.8	32	2	4.43	0.43	5.16	1373	1.43	14	3075	10	9	4	0								9	2	0.222	0.9	1
1	1	158	50	20	33	3	4.39	0.75	12.18	568	1.13	14	3225	3	3	3	1	2		1	2	33	2100	1900	3	2	0.667	1	1
1	1	162	70	26.7	34	4	4.32	0.39	0.64	353	0.4	14	3075	6	6	4	0								4	4	1	1	0.667
1	1	170	68	23.5	34	4	4.28	0.78	1.19	430	0.21	13	2550	3	3	2	0								2	1	0.5	1	0.667
1	1	165	60	22	31	6	4.26	0.64	2.48	237	0.31	14	2925	3	3	3	0								3	2	0.667	1	1
1	1	165	52	19.1	30	2.5	4.2	0.65	0.69	542	0.81	14	2925	8	7	2	1	1	1						4	4	1	0.875	0.571
1	1	165	64	23.5	35	2	4.11	0.72	2.86	1060	2.06	13	2850	5	4	1	0								1	0	0	0.8	0.25
1	1	154	60	25.3	32	10	4.02	0.7	2.78	418	0.76	12	2325	3	2	2	0								2	2	1	0.667	1
1	1	150	48	21.3	34	4	4	0.62	3.04	1041	0.27	13	2550	6	4	2	1	2		1	2	37	2440	2501	2	2	1	0.667	0.5
1	1	163	57	21.5	29	1	3.91	0.42	4.94	483	1.73	14	3375	2	1	1	1	1		1	1	40	3315		1	1	1	0.5	1
1	1	160	74	28.9	35	12	3.76	0.67	2.84	1257	1.45	12	2325	7	7	4	0								5	2	0.4	1	0.714
1	1	168	80	28.3	32	5	3.65	0.61	1.59	697	0.51	15	3750	3	2	1	0								1	1	1	0.667	0.5
1	1	156	50	20.5	31	3	3.55	0.92	0.85	110	0.48	13	2700	2	2	1	0								2	1	0.5	1	1
1	1	152	52	22.5	34	20	3.44	0.69	1.16	735	0.62	14	2925	3	2	2	1	1	1						2	0	0	0.667	1
1	1	155	65	27.1	34	6	3.39	0.49	2.96	1606	0.4	19	5250	2	2	2	0								2	1	0.5	1	1
1	1	156	56	23	35	2	3.37	0.94	1.54	786	0.88	16	5850	3	1	1	0								1	1	1	0.333	1
1	1	153	49	20.9	35	1	3.3	0.9	0.62	1263	0.3	13	2775	6	5	3	0								4	3	0.75	0.833	0.8
1	1	155	58	24.1	35	1	3.3	0.94	1.53	642	1.36	13	2550	7	7	4	0								6	1	0.167	1	0.857
1	1	161	53	20.4	34	2	3.17	0.88	2.71	142	2.22	15	3300	2	1	1	1	1		1	1	37	3150		1	0	0	0.5	1
1	1	168	86	30.5	29	2	3.1	0.93	6.81	911	1.25	14	3225	10	8	3	1	2		1	2	37	2340	1880	7	4	0.571	0.8	0.875
1	1	155	56	23.3	32	3	3.1	1.04	2.09	706	0.16	13	2550	3	1	1	0								1	1	1	0.333	1
1	1	162	51	19.4	33	2.5	3.09	0.76	1.67	211	0.24	14	3075	2	2	2	0								2	1	0.5	1	1
1	1	165	75	27.5	34	3	3.03	0.71	7.16	546	0.73	14	3075	2	2	2	1	2	1						2	2	1	1	1
1	1	150	60	26.7	35	8	2.96	0.57	0.98	392	0.86	18	4125	2	1	1	0								1	1	1	0.5	1
1	1	150	60	26.7	35	0.5	2.9	0.94	1.42	873	0.34	15	3300	6	4	3	1	1		1	1	39	3700		4	2	0.5	0.667	1
1	1	150	60	26.7	32	1	2.8	0.76	0.78	1192	1.04	16	3675	7	7	3	1	2		1	2	34	2600	2460	6	4	0.667	1	0.857
1	1	151	46	20.2	29	6	2.76	0.88	1.75	636	0.65	15	3675	7	4	3	0								4	1	0.25	0.571	1
1	1	160	60	23.4	33	6	2.74	0.92	0.81	487	0.17	17	4725	5	2	2	0								2	2	1	0.4	1
1	1	156	49	20.1	34	9	2.69	0.43	1.08	253	0.38	16	3975	2	1	1	0								1	0	0	0.5	1
1	1	160	60	23.4	31	2	2.6	1	0.64	403	0.65	15	3000	3	2	1	1	1		1	1	39	3060		1	1	1	0.667	0.5
1	1	161	57	22	30	7	2.5	0.66	0.29	154	0.47	13	3150	2	0	0									0			0
1	1	167	53	19	32	3	2.47	0.72	3.3	685	0.97	17	4200	3	3	3	0								3	2	0.667	1	1
1	1	154	52	21.9	35	9	2.41	0.96	1.62	820	0.72	16	3600	5	5	3	0								5	5	1	1	1
1	1	155	59	24.6	29	3	2.05	0.8	0.98	954	0.61	13	2550	5	3	3	0								3	2	0.667	0.6	1
1	1	162	55	21	34	1	2	0.27	1.96	252	0.33	14	2550	5	4	3	1	2		1	2	37	2450	2650	3	3	1	0.8	0.75
1	1	153	57	24.3	34	3	0.4	0.89	0.34	280	0.11	17	5175	3	3	3	0								3	0	0	1	1
2	1	160	52	20.3	34	3	23.45	0.41	4.39	932	0.81	14	1350	5	2	2	0								2	2	1	0.4	1
2	1	156	60	24.7	28	3	22.12	0.34	0.53	182	0.3	13	3975	1	1	0									0	0	0	1	0
2	1	158	50	20	31	2	20.7	0.52	8.84	681	0.48	17	4050	1	1	1	1	1		1	1	39	3260		1	1	1	1	1
2	1	163	53	19.9	32	0	19.54	0.77	2.25	656	2.16	20	4425	3	2	0									0	0	0	0.667	0
2	1	168	70	24.8	35	4	18.32	0.15	1.03	228	0.41	16	3525	8	7	3	0								6	4	0.667	0.875	0.857
2	1	168	70	24.8	34	1	18.3	0.6	11.5	128	2.01	21	6075	0		0									0
2	1	155	47	19.6	35	4	18.3	0.15	9.72	504	0.54	14	2775	4	4	4	1	1		1	1	36	2990		4	4	1	1	1
2	1	158	46	18.4	35	7	17.8	0.93	1.39	712	0.12	16	5100	2	1	1	0								1	0	0	0.5	1
2	1	168	80	28.3	32	1	17.3	0.4	3.05	468	0.78	11	2325	2	1	1	0								1	0	0	0.5	1
2	1	150	47	20.9	33	5	16.7	0.25	6.66	152	0.31	23	6600	3	2	2	0								2	0	0	0.667	1
2	1	165	62	22.8	35	3	13.6	0.45	4.74	140	1.46	15	3300	1	0	0									0			0
2	1	156	54	22.2	32	#NULL!	13.4	0.51	16.81	679	1.18	14	3075	3	3	2	1	1		1	1	39	2560		2	2	1	1	0.667
2	1	153	45	19.2	35	1	13.2	0.93	6.09	149	0.39	14	3075	1	1	0									0	0	0	1	0
2	1	160	59	23	34	2	12.5	0.1	2.24	401	0.73	13	2550	0		0									0
2	1	165	84	30.9	30	7	11.6	0.65	2.07	387	1.13	22	1125	2	2	2	0								2	0	0	1	1
2	1	155	58	24.1	34	2	10.84	0.43	0.29	106	0.19	16	3225	8	7	3	0								6	1	0.167	0.875	0.857
2	1	165	59	21.7	34	2	10.8	0.43	1.33	1321	0.71	13	3075	10	9	2	1	1		1	1	40	2650		7	1	0.143	0.9	0.778
2	1	165	61	22.4	35	2	10.8	0.49	3.31	467	1.14	14	2775	3	3	3	0								3	1	0.333	1	1
2	1	162	53	20.2	35	2	10.8	0.49	1.02	426	0.54	13	2775	5	4	2	1	1		1	1	34	2400		4	2	0.5	0.8	1
2	1	158	50	20	32	1	10.5	0.7	1.01	924	0.24	13	2550	5	3	2	1	1	1						3	1	0.333	0.6	1
2	1	163	57	21.5	34	4	10.4	0.95	0.54	306	0.1	13	3150	4	3	2	0								3	1	0.333	0.75	1
2	1	153	52	22.2	35	3	10.39	0.51	3.89	609	1.06	13	2550	3	3	2	1	1		1	1	39	3160		3	3	1	1	1
2	1	153	52	22.2	34	5	9.73	0.68	4.28	667	0.56	14	2550	2	2	1	0								1	0	0	1	0.5
2	1	156	48	19.7	33	4	9.39	0.85	1.4	664	0.33	14	3075	5	2	2	0								2	1	0.5	0.4	1
2	1	156	50	20.5	34	3	9.3	0.67	1.44	732	0.77	11	2250	5	3	0									1	0	0	0.6	0.333
2	1	165	61	22.4	33	2	8.58	0.46	4.42	442	0.87	14	2925	1	1	0									0	0	0	1	0
2	1	160	59	23	33	3	8.39	0.7	5.98	1262	0.89	14	2775	2	2	2	1	1	1						2	1	0.5	1	1
2	1	157	54	21.9	34	1	8.32	0.78	0.63	663	0.08	13	3225	6	4	3	0								3	2	0.667	0.667	0.75
2	1	162	61	23.2	32	2	8	0.46	4.2	945	1.04	12	2325	3	2	2	0								2	2	1	0.667	1
2	1	160	59	23	33	2	8	0.46	1.43	485	0.18	13	2550	2	2	2	0								2	2	1	1	1
2	1	153	41	17.5	30	2	7.9	0.9	1.98	655	0.66	13	2700	7	6	4	0								4	3	0.75	0.857	0.667
2	1	160	51	19.9	35	1	7.5	0.46	1.55	662	0.61	13	2550	4	2	1	0								2	1	0.5	0.5	1
2	1	158	69	27.6	35	1	7.43	0.16	2.76	776	1.05	13	2550	6	6	4	1	1	1						6	4	0.667	1	1
2	1	159	46	18.2	31	2	7.3	0.9	1.27	1360	0.58	12	2325	11	9	3	0								6	2	0.333	0.818	0.667
2	1	151	47	20.6	33	7	7.25	0.7	4.93	650	0.51	14	3075	1	0	0									0			0
2	1	165	52	19.1	34	6	7.19	0.88	0.61	907	0.95	17	3450	7	7	4	0								7	4	0.571	1	1
2	1	156	51	21	33	3	6.66	0.81	5.29	715	0.84	13	2550	5	5	1	0								3	1	0.333	1	0.6
2	1	157	69	28	34	6	6.44	0.88	1.92	1363	1.33	15	3000	7	6	4	0								6	4	0.667	0.857	1
2	1	150	41	18.2	34	#NULL!	6.3	0.62	1.81	731	0.55	16	3975	8	7	4	0								6	4	0.667	0.875	0.857
2	1	163	53	19.9	33	7	6.17	0.79	0.79	2261	2.1	13	2700	6	4	2	0								2	2	1	0.667	0.5
2	1	161	51	19.7	35	1.9	5.8	0.3	3.85	613	1.09	13	2700	3	3	2	0								2	0	0	1	0.667
2	1	165	53	19.5	34	5	5.4	0.47	11.5	399	3.64	13	2550	0		0									0
2	1	164	56	20.8	34	1	5	0.45	14.91	973	1.23	17	3675	4	3	3	0								3	3	1	0.75	1
2	1	165	67	24.6	35	5	4.96	0.59	1.88	685	0.51	13	2550	5	5	4	1	1	1						4	3	0.75	1	0.8
2	1	167	60	21.5	34	1	4.2	0.82	5.47	1168	1.26	14	2775	3	3	3	0								3	3	1	1	1
2	1	167	57	20.4	34	1	4.2	0.82	1.8	1256	1.14	14	2775	6	3	2	0								3	2	0.667	0.5	1
2	1	162	62	23.6	32	3	4.02	0.58	3.19	724	0.79	14	1575	7	5	3	0								5	4	0.8	0.714	1
2	1	152	46	19.9	32	4	3.7	0.82	1.57	1602	0.79	13	2550	7	4	1	0								3	0	0	0.571	0.75
2	1	167	69	24.7	30	1.5	3.6	1.01	3.27	959	4.08	14	3000	5	4	3	1	1		1	1	39	3335		4	2	0.5	0.8	1
2	1	152	48	20.8	35	2	3.57	0.52	5.87	680	0.35	13	2700	1	0	0									0			0
2	1	152	48	20.8	33	6	3.5	0.53	2.68	1078	0.59	14	3075	2	2	2	0								2	2	1	1	1
2	1	168	60	21.3	35	0.5	2.79	0.08	2.71	988	0.66	15	2700	10	8	3	0	0							8	3	0.375	0.8	1
2	1	159	48	19	35	10	2	0.26	1.43	225	0.83	12	3675	1	0	0									0			0
2	1	153	45	19.2	31	3	1.1	0.87	1.02	554	0.48	13	2700	6	6	4	0								5	1	0.2	1	0.833
1	2	160	49	19.1	38	4	30	0.03	3.35	529	0.39	15	3600	1	1	1	0								1	1	1	1	1
1	2	150	60	26.7	37	3	29.5	0.49	0.58	606	0.83	15	3000	4	4	3	0								4	2	0.5	1	1
1	2	164	52	19.3	36	2	28.6	0.82	1.07	189	0.36	13	3975	3	3	2	0								3	0	0	1	1
1	2	147	60	27.8	39	13	28	0.56	4.46	572	1.36	14	4500	3	3	2	1	2		1	2	35	2150	2300	3	2	0.667	1	1
1	2	163	56	21.1	38	1	27.9	0.31	1.38	510	0.86	20	1800	2	2	2	0								2	2	1	1	1
1	2	150	47	20.9	38	0.1	27.6	0.27	7.93	661	0.74	14	3225	3	2	1	0								1	1	1	0.667	0.5
1	2	150	47	20.9	36	10	27.4	0.25	16.31	478	0.54	13	3375	3	2	2	0								2	1	0.5	0.667	1
1	2	164	68	25.3	36	6	27.1	0.22	1.97	489	0.44	13	2700	1	1	1	0								1	1	1	1	1
1	2	164	53	19.7	37	2	27	0.54	0.78	485	0.46	14	3075	4	3	1	0								1	1	1	0.75	0.333
1	2	156	44	18.1	36	4	26.9	0.29	0.3	162	0.19	17	4350	2	1	0									1	0	0	0.5	1
1	2	156	44	18.1	39	2	26.9	0.63	2.8	737	36.05	16	4875	4	3	1	0								1	0	0	0.75	0.333
1	2	160	61	23.8	38	6	26.6	0.68	1.8	197	0.28	15	3000	2	2	2	0								2	1	0.5	1	1
1	2	162	46	17.5	39	2	26.55	0.52	1.05	142	0.12	16	3525	1	1	0									0	0	0	1	0
1	2	158	48	19.2	39	4	26.3	0.42	2.67	816	1.07	13	2550	4	3	2	0								3	0	0	0.75	1
1	2	159	52	20.6	39	5	26.2	0.26	1	153	0.32	12	3450	2	1	1	0								1	0	0	0.5	1
1	2	153	45	19.2	36	8	25.8	0.2	2.01	102	0.38	13	3750	2	0	0									0			0
1	2	157	55	22.3	36	7	25.41	0.67	1.42	105	3.79	13	2550	1	1	1	0								1	0	0	1	1
1	2	157	55	22.3	36	2	25.24	0.15	1.82	90	0.25	15	3300	3	2	0									0	0	0	0.667	0
1	2	164	53	19.7	39	2	25.15	0.69	3.03	657	1.18	14	3075	3	2	1	0								2	1	0.5	0.667	1
1	2	160	55	21.5	38	7	24.92	0.27	0.63	176	0.28	17	3900	0		0									0
1	2	163	57	21.5	38	7	24.7	0.53	1.05	105	0.82	14	4725	1	1	0									0	0	0	1	0
1	2	162	47	17.9	39	7	24.3	0.51	0.87	86.8	0.1	13	3975	0		0									0
1	2	160	61	23.8	36	3	24.17	0.23	0.64	156	0.39	15	3300	1	0	0									0			0
1	2	158	53	21.2	39	0	23.7	0.56	1.91	440	0.83	15	4350	2	2	1	0								1	0	0	1	0.5
1	2	169	64	22.4	38	7	23.17	0.47	8.35	228	1.41	13	2850	1	1	0									0	0	0	1	0
1	2	159	55	21.8	38	7	23.17	0.47	42.75	246	1.91	13	2550	1	1	1	0								1	1	1	1	1
1	2	165	71	26.1	39	7	23.17	0.47	3.25	161	1.83	14	3225	1	1	1	0								1	0	0	1	1
1	2	155	43	17.9	39	3	23	0.13	2.51	111	0.31	21	4650	1	1	1	0								1	1	1	1	1
1	2	154	51	21.5	39	3	22.97	0.26	35.6	217	1.22	17	5400	1	0	0									0			0
1	2	171	69	23.6	36	2	22.9	0.8	1.18	767	0.71	15	3600	4	4	2	0								4	3	0.75	1	1
1	2	168	60	21.3	36	10	22.04	0.51	0.81	128	0.38	13	2700	2	1	0									0	0	0	0.5	0
1	2	164	54	20.1	38	3	22	0.66	1.84	251	0.37	15	3600	2	1	1	0								1	0	0	0.5	1
1	2	164	52	19.3	37	8	21.61	0.29	2.13	902	0.89	15	3450	1	1	0									1	0	0	1	1
1	2	162	49	18.7	37	2	21.6	0.74	1	491	0.52	20	5025	8	6	0									5	0	0	0.75	0.833
1	2	162	49	18.7	37	0	21.39	0.92	4.25	2459	0.78	13	2550	5	4	3	0								3	2	0.667	0.8	0.75
1	2	162	49	18.7	37	0	21.39	0.92	2.09	482	0.3	12	2325	4	3	3	0								3	1	0.333	0.75	1
1	2	161	70	27	38	2	21.3	0.92	5.41	821	0.63	14	2775	4	3	1	0								2	1	0.5	0.75	0.667
1	2	164	52	19.3	39	9	21.2	0.25	0.66	96	0.38	15	4350	2	1	1	0								1	0	0	0.5	1
1	2	165	51	18.7	38	0.6	21.1	0.4	6.43	1073	0.85	14	3375	5	4	2	1	2		1	2	37	2600	200	3	2	0.667	0.8	0.75
1	2	165	51	18.7	38	7	21	0.3	0.73	52	0.25	16	4200	0		0									0
1	2	162	53	20.2	36	1.5	20.9	0.22	3.06	235	0.49	15	3450	2	2	1	0								1	0	0	1	0.5
1	2	174	59	19.5	38	4	20.72	0.71	0.82	113	0.36	13	2550	1	0	0									0			0
1	2	160	50	19.5	36	8	20.5	0.68	1.32	364	0.77	15	4050	2	1	1	0								1	1	1	0.5	1
1	2	168	58	20.5	36	1	19.7	0.59	0.29	50.1	0.61	16	4275	2	1	0									0	0	0	0.5	0
1	2	156	46	18.9	38	2	19.35	0.1	2.07	205	0.07	16	3225	1	1	1	0								1	1	1	1	1
1	2	156	46	18.9	36	2	19.09	0.73	3.24	671	0.22	13	3225	3	2	2	0								2	2	1	0.667	1
1	2	156	46	18.9	39	4	18.88	0.86	0.38	190	73.82	17	4200	3	3	3	0								3	0	0	1	1
1	2	161	58	22.4	37	6	18.7	0.11	1.72	177	0.54	17	6075	2	2	1	0								1	1	1	1	0.5
1	2	160	45	17.6	37	3	18.67	0.23	10.47	1289	1.13	14	3000	7	6	2	0								4	1	0.25	0.857	0.667
1	2	161	84	32.4	38	2	18.58	0.29	2.5	709	0.75	20	5175	2	1	0									0	0	0	0.5	0
1	2	155	48	20	39	4	18.42	0.64	8.07	1599	1.26	13	2700	7	5	3	0								4	3	0.75	0.714	0.8
1	2	161	56	21.6	36	1	18.37	0.36	3.94	732	0.61	13	2550	6	5	3	1	1		1	1	38	3100		5	3	0.6	0.833	1
1	2	158	43	17.2	36	5	17.9	0.43	6.73	976	0.54	19	6300	2	1	1	0								1	1	1	0.5	1
1	2	160	65	25.4	37	1	17.9	0.12	0.68	458	0.08	17	4950	0		0									0
1	2	158	49	19.6	36	2	17.64	0.46	5.08	449	1.26	16	4125	4	3	1	0								1	0	0	0.75	0.333
1	2	150	45	20	38	2	17.5	0.67	1.14	696	1.09	12	2625	4	4	3	0								4	0	0	1	1
1	2	160	65	25.4	37	6	17.48	0.58	0.36	216	0.77	14	2775	5	5	3	0								4	2	0.5	1	0.8
1	2	160	50	19.5	38	6	17.34	0.56	0.99	821	0.32	15	3300	4	3	3	1	2		1	1	41	2985		3	1	0.333	0.75	1
1	2	158	61	24.4	37	10	17.31	0.44	8.61	516	0.8	16	3600	4	2	2	0								2	0	0	0.5	1
1	2	160	55	21.5	37	10	17	0.73	3.16	144	0.37	12	2925	1	1	0									0	0	0	1	0
1	2	154	51	21.5	39	2	16.71	0.81	0.99	426	0.87	13	3750	4	3	3	0								3	3	1	0.75	1
1	2	160	68	26.6	39	2	16.7	0.8	1.71	599	0.78	15	5025	4	2	2	0								2	1	0.5	0.5	1
1	2	155	56	23.3	39	3	16.4	0.85	1.64	221	1.1	15	3450	6	5	3	0								4	0	0	0.833	0.8
1	2	154	53	22.3	36	2	16.3	0.36	6.24	417	1.59	11	2100	1	1	1	0								1	0	0	1	1
1	2	157	53	21.5	39	4	16.2	0.8	0.59	391	0.56	13	3375	1	0	0									0			0
1	2	155	56	23.3	37	4	15.9	0.33	1.13	147	0.72	14	3825	2	1	1	0								1	0	0	0.5	1
1	2	155	55	22.9	37	3	15.9	0.29	1.91	137	0.29	13	2550	4	4	3	0								4	3	0.75	1	1
1	2	158	43	17.2	36	4	15.3	0.4	3.86	757	0.61	16	4125	1	1	1	0								1	0	0	1	1
1	2	157	47	19.1	38	0.6	14.9	0.19	0.92	450	0.4	12	2325	3	3	3	0								3	3	1	1	1
1	2	173	61	20.4	39	6	14.82	0.67	2.78	172	0.34	24	6975	2	1	1	0								1	1	1	0.5	1
1	2	150	46	20.4	36	2	14.7	0.88	0.97	285	0.12	15	4275	2	2	1	0								1	0	0	1	0.5
1	2	150	58	25.8	39	2	14.7	0.72	0.32	163	0.1	14	3825	1	0	0									0			0
1	2	150	50	22.2	39	1	14.51	0.55	2.12	102	1.27	13	2700	1	1	1	0								1	0	0	1	1
1	2	158	60	24	36	1	14.47	0.47	6.64	1102	0.57	13	2550	4	3	2	0								2	2	1	0.75	0.667
1	2	156	49	20.1	38	1	14.3	0.81	0.71	386	0.64	13	3375	2	2	2	1	1		1	1	39.5	2806		2	0	0	1	1
1	2	156	60	24.7	37	7	14.1	0.54	5.89	568	1.81	11	2700	3	2	1	0								1	1	1	0.667	0.5
1	2	160	58	22.7	36	0.5	13.9	0.4	3.27	1559	0.62	12	2475	4	4	1	1	1		1	1	38	3390		1	1	1	1	0.25
1	2	158	60	24	38	1	13.83	0.56	2.72	149	0.28	13	3975	0		0									0
1	2	161	48	18.5	39	8	13.8	0.61	1.15	178	0.22	15	3000	1	1	0									0	0	0	1	0
1	2	161	51	19.7	37	9	13.7	0.87	3.22	122	2.46	20	6075	1	0	0									0			0
1	2	163	55	20.7	36	8	13.65	0.41	1.01	1924	1.28	15	3300	10	9	4	1	3		1	1	31	1300		8	6	0.75	0.9	0.889
1	2	178	60	18.9	39	1.5	13.65	0.35	2.42	99	0.57	17	4500	1	1	0									0	0	0	1	0
1	2	168	58	20.5	39	5	13.62	0.16	4.13	978	0.49	17	4050	2	2	2	0								2	1	0.5	1	1
1	2	152	44	19	38	1	13.6	0.98	3.9	1461	1.25	17	3600	6	4	3	0								4	3	0.75	0.667	1
1	2	155	52	21.6	39	8	13.59	0.63	4.68	608	0.39	12	2325	3	2	2	0								2	1	0.5	0.667	1
1	2	174	63	20.8	38	11	13.57	0.71	1	841	0.35	15	3600	8	5	1	0								2	0	0	0.625	0.4
1	2	167	59	21.2	37	5	13.53	0.24	1.55	164	0.64	22	4875	2	2	2	0								2	1	0.5	1	1
1	2	152	52	22.5	39	9	13.53	0.4	1.37	142	0.25	16	5325	2	1	1	0								1	1	1	0.5	1
1	2	158	43	17.2	39	9	13.53	0.4	1.64	465	0.39	13	3750	1	1	0									1	0	0	1	1
1	2	161	60	23.1	36	10	13.48	0.6	0.58	583	0.47	14	3075	6	6	4	1	3		1	1	39.5	3470		6	6	1	1	1
1	2	155	43	17.9	36	3	13.4	0.59	0.29	730	0.11	13	2700	5	5	4	1	2		1	1	37.6	2758		4	1	0.25	1	0.8
1	2	156	57	23.4	38	1	13.4	0.55	1.22	373	0.96	12	2625	2	2	1	1	2	1						1	0	0	1	0.5
1	2	162	51	19.4	39	1	13.1	0.86	1.08	473	0.82	13	3375	6	5	3	0								5	3	0.6	0.833	1
1	2	161	49	18.9	39	2	13.07	0.73	1.59	123	0.6	14	3075	3	3	2	1	1		1	1	35	2200		2	2	1	1	0.667
1	2	153	50	21.4	38	6	13.01	0.67	3.28	836	0.53	14	2775	4	4	4	0								4	3	0.75	1	1
1	2	160	55	21.5	39	0	13	0.81	0.35	690	1.54	15	3750	4	4	4	0								4	1	0.25	1	1
1	2	153	50	21.4	36	1	12.92	0.74	0.5	555	1.09	16	3675	3	2	2	1	1		1	1	40.1	3250		2	2	1	0.667	1
1	2	160	55	21.5	39	2	12.7	0.52	1.85	664	0.24	14	3075	8	6	3	1	1		1	1	37	2850		5	3	0.6	0.75	0.833
1	2	160	55	21.5	38	3	12.64	0.95	5.25	1100	0.83	14	3225	5	5	2	0								2	0	0	1	0.4
1	2	158	60	24	38	3	12.64	0.95	3.71	634	0.75	14	3075	5	5	4	0								5	3	0.6	1	1
1	2	153	60	25.6	38	2	12.59	0.46	1.49	238	0.4	13	2850	5	2	1	1	1		1	1	37.6	3080		1	0	0	0.4	0.5
1	2	160	45	17.6	37	6	12.52	0.55	0.57	437	0.1	14	3825	2	2	1	0								1	1	1	1	0.5
1	2	160	57	22.3	38	1	12.41	0.34	12.22	626	0.9	13	3975	4	3	2	0								3	2	0.667	0.75	1
1	2	156	56	23	37	6	12.4	0.38	0.46	187	0.1	18	4725	3	2	2	1	1		1	1	40.4	3448		2	0	0	0.667	1
1	2	166	52	18.9	37	7	12.4	0.83	1.31	479	0.18	14	3225	2	1	0									1	0	0	0.5	1
1	2	163	52	19.6	37	6	12.32	0.49	1.54	277	0.73	15	3750	1	1	1	0								1	0	0	1	1
1	2	154	67	28.3	37	2	12.3	0.98	0.62	2030	0.64	14	3075	5	4	3	0								4	2	0.5	0.8	1
1	2	154	67	28.3	38	3	12.3	0.63	3.68	339	0.43	16	4725	5	3	3	0								3	3	1	0.6	1
1	2	154	52	21.9	38	2	12.3	0.98	0.63	749	0.73	15	3600	8	5	4	0								5	4	0.8	0.625	1
1	2	164	51	19	39	4	12.2	0.5	1.27	57	0.25	15	4275	1	1	1	1	1		1	1	38.3	3150		1	0	0	1	1
1	2	167	59	21.2	39	1	12.2	1.07	2.26	2009	0.81	15	4350	6	5	3	1	1		1	1	40	2930		5	2	0.4	0.833	1
1	2	168	55	19.5	39	1	12.15	0.85	0.56	401	0.49	21	5850	3	1	1	0								1	0	0	0.333	1
1	2	158	47	18.8	39	1	12.15	0.85	4.67	190	0.25	17	4350	1	0	0									0			0
1	2	158	60	24	36	30	12.1	1.08	5	1621	1.01	14	3075	8	7	4	1	2	1						7	3	0.429	0.875	1
1	2	151	52	22.8	36	2	12	0.6	0.3	956	0.54	16	4950	10	9	2	0								8	4	0.5	0.9	0.889
1	2	159	60	23.7	38	1	12	0.21	1.33	81	0.33	19	4125	0		0									0
1	2	159	60	23.7	39	5	12	0.76	1.2	235	0.74	15	5250	2	2	1	0								1	1	1	1	0.5
1	2	160	57	22.3	39	9	11.92	0.3	17.07	19	0.06	16	3375	0		0									0
1	2	162	60	22.9	39	3	11.92	0.83	3.45	731	0.29	17	3750	3	3	2	0								3	0	0	1	1
1	2	162	60	22.9	38	6	11.9	1	1.11	421	0.3	14	3075	3	3	3	0								3	0	0	1	1
1	2	164	58	21.6	38	2	11.9	0.92	0.3	693	0.32	13	2700	1	0	0									0			0
1	2	155	50	20.8	37	4	11.89	0.86	3.23	838	2.29	14	3075	4	2	1	0								1	1	1	0.5	0.5
1	2	152	61	26.4	39	4	11.86	0.71	2.06	479	0.72	13	2550	5	3	0									1	0	0	0.6	0.333
1	2	157	54	21.9	39	8	11.85	0.76	2.85	681	1.2	14	4275	5	4	2	0								2	0	0	0.8	0.5
1	2	160	49	19.1	39	12	11.83	0.79	0.56	238	0.53	15	3450	4	2	2	0								2	2	1	0.5	1
1	2	152	40	17.3	37	8	11.8	0.67	1.93	866	1.41	13	3375	2	2	2	0								2	1	0.5	1	1
1	2	157	53	21.5	38	2	11.8	0.98	1.22	540	0.56	17	5250	4	4	3	0								4	3	0.75	1	1
1	2	160	62	24.2	39	4	11.8	0.71	2.05	2072	1.16	17	5850	7	6	3	1	1		1	1	38	2980		6	1	0.167	0.857	1
1	2	160	61	23.8	37	2	11.72	0.16	1.74	48	0.3	16	3525	1	1	0									1	0	0	1	1
1	2	153	53	22.6	37	1	11.7	0.31	0.83	1674	0.94	14	3075	7	5	4	1	1	1						5	2	0.4	0.714	1
1	2	165	60	22	39	3	11.7	0.4	0.8	389	0.1	13	3975	2	2	1	0								1	0	0	1	0.5
1	2	163	70	26.3	38	2	11.56	0.44	1.54	194	1.04	13	3975	5	4	3	0								3	2	0.667	0.8	0.75
1	2	155	48	20	36	3	11.5	0.12	1.76	870	0.85	16	4425	6	6	1	0								2	1	0.5	1	0.333
1	2	160	51	19.9	37	3	11.5	1	1.35	1141	0.81	16	3975	7	7	3	0								5	3	0.6	1	0.714
1	2	161	51	19.7	38	8	11.5	0.97	0.65	368	0.25	14	3225	1	1	1	0								1	0	0	1	1
1	2	155	53	22.1	38	4	11.5	1	2.12	747	0.43	15	3300	7	5	4	1	1		1	1	37	2960		4	4	1	0.714	0.8
1	2	160	49	19.1	38	1	11.5	0.07	23.01	137	0.41	29	3300	0		0									0
1	2	173	61	20.4	36	5	11.4	0.49	7.14	424	0.58	17	3600	3	3	3	1	3		1	2	34	1500	2500	3	3	1	1	1
1	2	163	60	22.6	37	15	11.32	0.67	2.6	976	1.44	15	3450	3	3	2	0								2	1	0.5	1	0.667
1	2	165	60	22	36	2	11.18	0.5	1.52	2038	0.51	16	3975	5	5	4	1	1		1	1	38	3080		5	3	0.6	1	1
1	2	165	60	22	38	3	11.11	0.27	7.86	226	0.41	14	2775	0		0									0
1	2	168	58	20.5	38	10	11.1	0.68	1.01	684	1.01	12	2925	3	3	3	0								3	2	0.667	1	1
1	2	159	48	19	36	2	11	1.09	2.6	986	0.45	13	3000	7	4	3	1	1		1	1	40	3740		4	3	0.75	0.571	1
1	2	155	51	21.2	39	4	11	0.73	1.02	203	0.75	14	4500	1	0	0									0			0
1	2	165	62	22.8	38	4	10.93	0.82	4.51	187	0.77	12	2625	1	1	0									0	0	0	1	0
1	2	158	47	18.8	38	8	10.91	0.53	0.58	1577	0.42	16	3675	9	9	1	0								1	1	1	1	0.111
1	2	157	47	19.1	39	8	10.69	0.49	1.13	1712	1.22	18	4725	4	3	2	0								2	2	1	0.75	0.667
1	2	163	60	22.6	38	4	10.6	0.83	0.4	528	0.73	14	4275	0		0									0
1	2	163	60	22.6	38	4	10.6	0.83	0.15	822	0.85	13	2700	2	2	2	0								2	0	0	1	1
1	2	157	59	23.9	39	1	10.6	0.23	1.26	146	0.09	19	4800	1	0	0									0			0
1	2	152	69	29.9	37	1	10.56	0.51	11.28	243	0.76	16	3675	0		0									0
1	2	163	50	18.8	37	6	10.5	0.26	2.33	795	0.68	14	2925	3	2	2	0								2	0	0	0.667	1
1	2	163	50	18.8	37	11	10.42	0.41	1.46	481	0.47	14	3300	7	5	0									5	0	0	0.714	1
1	2	159	52	20.6	39	2.5	10.41	0.84	0.98	1212	0.17	15	3225	8	8	4	1	1	1						6	4	0.667	1	0.75
1	2	167	59	21.2	37	8	10.4	0.7	0.25	456	0.61	16	3225	4	1	1	1	1		1	1	39	2550		1	1	1	0.25	1
1	2	154	55	23.2	38	3	10.4	0.93	1.39	200	0.18	14	2775	4	4	4	0								4	3	0.75	1	1
1	2	159	52	20.6	38	1	10.36	0.97	3.08	1075	1.43	13	2850	6	4	4	1	1		1	1	38	2925		4	4	1	0.667	1
1	2	160	70	27.3	38	2	10.32	0.81	1.85	170	0.34	14	3375	3	0	0									0			0
1	2	151	52	22.8	38	7	10.23	0.72	5.43	572	0.82	16	3825	0		0									0
1	2	169	59	20.7	39	3	10.2	0.59	1.07	482	0.12	16	5775	0		0									0
1	2	158	54	21.6	36	6	10.13	0.62	3.58	495	0.75	12	2325	2	2	2	0								2	2	1	1	1
1	2	162	49	18.7	39	4	10.13	0.94	0.38	658	0.92	13	2850	5	2	2	0								2	2	1	0.4	1
1	2	155	54	22.5	38	2	10.12	0.84	1.54	243	0.12	16	3525	3	3	3	0								3	0	0	1	1
1	2	158	48	19.2	36	2	10.1	0.97	1.09	404	0.1	13	3825	1	1	0									0	0	0	1	0
1	2	164	54	20.1	37	1	10.1	0.99	2.75	999	0.81	17	3900	4	3	3	1	2		1	2	37	2560	2260	3	3	1	0.75	1
1	2	160	49	19.1	38	5	10.1	0.89	0.46	850	1.35	17	5625	7	4	4	0								4	2	0.5	0.571	1
1	2	158	76	30.4	38	2	10.08	0.8	2.27	838	0.2	13	2550	5	4	2	0								2	1	0.5	0.8	0.5
1	2	166	52	18.9	36	3	10.03	0.67	1.76	654	0.85	14	2775	6	6	4	1	3		1	1	39.6	2980		6	1	0.167	1	1
1	2	166	83	30.1	37	5	10	0.66	2.03	206	0.43	17	4200	1	1	1	0								1	1	1	1	1
1	2	156	55	22.6	38	3	10	0.7	9.69	918	0.23	12	2625	3	2	2	1	1		1	1	38	2435		2	1	0.5	0.667	1
1	2	164	50	18.6	37	2	9.92	0.88	1.04	607	0.15	15	3300	3	1	1	1	1		1	1	38.2	2900		1	1	1	0.333	1
1	2	158	49	19.6	36	5	9.9	0.82	3.5	1681	0.9	13	2550	10	10	3	0								8	7	0.875	1	0.8
1	2	165	70	25.7	39	1	9.89	0.99	0.52	205	1.16	15	4500	4	1	1	0								1	1	1	0.25	1
1	2	166	61	22.1	37	5	9.87	0.56	1.2	708	0.55	13	3075	5	3	3	0								3	1	0.333	0.6	1
1	2	158	50	20	39	1	9.83	0.98	3	167	0.35	15	3300	1	1	1	1	1	1						1	1	1	1	1
1	2	165	55	20.2	37	4	9.82	0.02	2.98	991	0.57	13	2550	3	2	0									1	0	0	0.667	0.5
1	2	164	69	25.7	39	2	9.78	0.48	0.79	512	0.34	14	3225	5	2	2	0								2	2	1	0.4	1
1	2	159	52	20.6	37	3	9.73	0.12	3.07	612	0.33	16	3225	8	3	1	0								2	0	0	0.375	0.667
1	2	156	56	23	38	3	9.72	0.81	8.67	727	0.77	13	2550	2	1	1	1	1		1	1	37	3600		1	1	1	0.5	1
1	2	165	55	20.2	38	8	9.71	0.74	1.06	54	1.92	13	2700	4	3	1	0								1	0	0	0.75	0.333
1	2	155	48	20	37	2	9.7	0.75	3.26	807	0.54	13	2550	3	2	2	0								2	1	0.5	0.667	1
1	2	163	60	22.6	37	4	9.54	1	1.18	850	0.46	13	3375	10	10	4	1	2		1	1	38.2	2948		8	7	0.875	1	0.8
1	2	173	67	22.4	39	2	9.54	0.15	0.41	425	0.09	14	4050	1	1	1	0								1	0	0	1	1
1	2	153	48	20.5	37	3	9.47	0.93	0.38	744	0.48	13	2700	10	6	4	1	1		1	1	38	2530		5	4	0.8	0.6	0.833
1	2	153	48	20.5	39	2	9.46	0.7	1.74	1303	0.96	16	5325	3	3	2	0								2	1	0.5	1	0.667
1	2	161	51	19.7	36	7	9.44	0.77	1.46	1045	0.49	15	3600	3	3	3	1	1		1	1	39.5	3500		3	3	1	1	1
1	2	163	91	34.3	39	15	9.4	0.2	1.9	163	0.01	16	3825	3	2	1	0								2	0	0	0.667	1
1	2	159	63	24.9	37	0	9.36	0.96	0.88	506	0.22	13	3150	5	5	4	1	2		1	2	35	2100	90	5	4	0.8	1	1
1	2	162	50	19.1	37	2	9.35	0.99	0.77	373	0.92	16	3825	1	1	1	1	1		1	1	39	3030		1	1	1	1	1
1	2	165	55	20.2	37	13	9.31	0.81	2.91	1053	0.45	13	2925	6	3	2	1	1		1	1	38	2850		2	1	0.5	0.5	0.667
1	2	153	55	23.5	37	6	9.3	0.29	11.27	664	1.31	17	4200	4	3	3	0								3	3	1	0.75	1
1	2	150	47	20.9	38	2	9.3	0.88	0.53	379	0.71	14	3450	5	3	2	1	1		1	1	39.2	4020		3	2	0.667	0.6	1
1	2	162	57	21.7	37	12	9.29	0.97	3.2	549	0.14	13	2775	3	2	2	0								2	1	0.5	0.667	1
1	2	161	57	22	36	4	9.2	0.8	1.63	1422	0.66	13	2700	5	5	4	0								4	4	1	1	0.8
1	2	165	65	23.9	38	6	9.15	0.57	1.7	975	0.89	14	3225	7	0	0									0			0
1	2	162	57	21.7	39	3	9.12	0.1	0.86	424	0.47	14	3825	3	2	1	0								1	1	1	0.667	0.5
1	2	158	60	24	36	0	8.99	0.7	5.62	616	0.97	12	2250	5	5	3	0								5	1	0.2	1	1
1	2	158	55	22	37	1	8.85	1	0.36	665	0.61	14	3225	9	7	4	0								6	4	0.667	0.778	0.857
1	2	169	72	25.2	39	3	8.8	0.83	1.34	685	0.91	18	6300	1	1	1	0								1	0	0	1	1
1	2	158	46	18.4	39	13	8.77	0.71	0.98	152	0.16	13	2550	2	2	2	1	1	1						2	2	1	1	1
1	2	165	52	19.1	36	6	8.75	0.66	2.27	423	0.13	16	3525	1	1	1	0								1	1	1	1	1
1	2	157	50	20.3	39	14	8.74	0.73	0.65	1183	0.19	14	2775	3	2	2	1	2		1	1	40	3800		2	2	1	0.667	1
1	2	153	56	23.9	36	2	8.7	0.56	2.75	557	0.33	15	3000	6	5	3	0								5	4	0.8	0.833	1
1	2	164	58	21.6	36	2	8.7	0.4	3.79	658	0.76	16	3900	1	1	1	0								1	0	0	1	1
1	2	157	45	18.3	37	2	8.7	0.56	2.64	181	0.19	13	2550	1	1	1	0								1	1	1	1	1
1	2	170	62	21.5	39	2	8.7	0.63	3.6	1563	1.3	15	3000	7	4	1	0								1	0	0	0.571	0.25
1	2	155	45	18.7	36	2	8.68	0.18	0.82	66	0.11	13	2550	2	1	1	0								1	1	1	0.5	1
1	2	160	56	21.9	38	8	8.59	0.45	8.67	2149	0.56	11	2100	7	5	4	0								5	4	0.8	0.714	1
1	2	164	60	22.3	36	1.5	8.55	0.49	0.57	96	0.1	16	3375	3	3	3	0								3	3	1	1	1
1	2	164	60	22.3	38	3	8.48	0.69	2.86	1012	0.3	15	3300	6	5	3	0								4	2	0.5	0.833	0.8
1	2	157	58	23.5	39	11	8.47	0.79	3.35	1054	1.02	14	4725	5	3	2	0								2	0	0	0.6	0.667
1	2	168	70	24.8	36	90	8.46	0.52	0.82	604	0.27	14	2925	5	3	3	1	1		1	1	40	2526		3	1	0.333	0.6	1
1	2	158	53	21.2	36	1	8.44	0.62	0.91	1076	0.88	17	4350	4	4	2	1	2		1	1	36	2780		3	3	1	1	0.75
1	2	169	107	37.5	39	8	8.44	0.06	2.13	439	0.44	13	3525	1	1	1	0								1	1	1	1	1
1	2	154	53	22.3	36	2	8.4	0.79	2.34	1351	0.67	14	2925	10	6	4	0								5	2	0.4	0.6	0.833
1	2	165	72	26.4	39	3	8.4	0.6	2.39	520	0.42	13	2325	3	2	2	0								2	1	0.5	0.667	1
1	2	163	56	21.1	39	4	8.4	0.6	5.86	1260	0.38	12	3450	6	6	1	0								3	0	0	1	0.5
1	2	155	45	18.7	38	5	8.33	0.67	0.53	45	0.21	14	3225	0		0									0
1	2	158	50	20	37	1	8.31	0.43	2.36	127	0.05	13	2700	0		0									0
1	2	158	50	20	36	3	8.3	0.97	3.59	828	0.24	13	2550	1	1	1	0								1	0	0	1	1
1	2	155	57	23.7	38	8	8.3	0.7	2.99	1297	0.91	18	4575	3	2	1	0								1	0	0	0.667	0.5
1	2	160	50	19.5	36	7	8.27	0.85	4.8	665	0.61	12	2325	3	2	2	0								2	2	1	0.667	1
1	2	163	70	26.3	36	10	8.2	0.59	1.62	1438	0.81	13	2325	2	2	2	1	1	1						2	2	1	1	1
1	2	162	55	21	39	11	8.18	0.78	0.8	47	0.32	15	4500	1	1	1	0								1	0	0	1	1
1	2	165	58	21.3	36	3	8.16	0.52	0.3	812	0.12	15	2250	8	6	4	0								5	0	0	0.75	0.833
1	2	157	55	22.3	36	2	8.15	0.73	8.76	453	2.15	14	3075	2	2	0									0	0	0	1	0
1	2	158	55	22	38	2	8.1	0.3	4.09	133	0.21	19	3900	1	1	1	0								1	1	1	1	1
1	2	150	50	22.2	38	6	8.04	0.82	0.75	483	0.1	12	2925	3	3	3	1	2		1	1	38.5	2700		3	0	0	1	1
1	2	168	54	19.1	37	5	7.98	0.85	1.36	715	0.57	19	5250	4	2	1	0								1	1	1	0.5	0.5
1	2	157	48	19.5	36	5	7.9	1.08	2.06	1301	0.29	13	2550	9	5	4	1	2		1	2	35	2400	2120	5	4	0.8	0.556	1
1	2	164	56	20.8	38	3	7.88	0.87	1.34	1148	0.45	12	2325	8	8	4	1	2		1	2	34	2000	220	8	4	0.5	1	1
1	2	158	50	20	37	1	7.83	0.58	3.86	245	0.3	13	3525	3	3	3	1	1		1	1	39	3000		3	2	0.667	1	1
1	2	167	56	20.1	38	10	7.83	0.83	0.99	404	0.39	22	8475	2	0	0									0			0
1	2	158	57	22.8	37	6	7.82	0.9	3.63	577	0.85	15	3000	7	7	4	0								7	2	0.286	1	1
1	2	150	48	21.3	38	0.9	7.8	0.7	3.05	635	0.7	14	3300	4	1	1	0								1	0	0	0.25	1
1	2	158	64	25.6	37	5	7.75	0.54	1.86	561	1.26	15	3750	6	3	2	0								3	1	0.333	0.5	1
1	2	165	54	19.8	38	5	7.7	0.54	1.41	649	0.34	14	2775	3	2	1	0								2	1	0.5	0.667	1
1	2	160	63	24.6	36	8	7.3	0.28	4.02	65	0.44	15	3000	1	1	0									0	0	0	1	0
1	2	161	64	24.7	38	2	7.2	0.92	2.36	848	0.52	17	4200	8	7	3	0								7	5	0.714	0.875	1
1	2	148	51	23.3	37	3	7.16	0.96	2.8	925	0.76	12	2325	6	6	3	0								6	3	0.5	1	1
1	2	164	58	21.6	38	0	7.15	0.63	1.17	1176	0.43	12	2325	5	3	3	1	2		1	1	38	3040		3	3	1	0.6	1
1	2	158	60	24	36	8	7.1	0.95	1.88	872	0.67	14	3075	6	2	2	0								2	1	0.5	0.333	1
1	2	160	80	31.3	36	7	7.1	1.07	2.2	568	0.43	13	2850	4	4	4	0								4	3	0.75	1	1
1	2	156	49	20.1	38	0.6	7.1	0.3	2.18	493	0.39	12	2625	2	1	1	1	1	1						1	1	1	0.5	1
1	2	174	55	18.2	37	4	7.08	0.34	1.9	88.1	0.44	15	3600	0		0									0
1	2	158	57	22.8	36	2	7.07	0.81	4.33	742	0.27	15	3600	5	4	3	1	2		1	2	38	2600	3100	4	2	0.5	0.8	1
1	2	167	58	20.8	37	6	7.04	0.88	1.31	470	0.55	15	3450	3	1	0									0	0	0	0.333	0
1	2	161	51	19.7	37	3	7.02	0.45	1.29	562	0.51	13	2925	3	3	3	1	1	1						3	0	0	1	1
1	2	160	62	24.2	38	12	7.01	0.78	3.81	720	0.36	14	2925	2	2	2	0								2	1	0.5	1	1
1	2	160	62	24.2	36	2	6.99	0.96	3.13	1140	0.62	13	2550	2	2	2	1	1		1	1	38.3	3125		2	0	0	1	1
1	2	160	62	24.2	38	9	6.88	0.39	1.38	2574	1.63	16	5400	10	6	4	1	1	1						5	0	0	0.6	0.833
1	2	155	50	20.8	39	10	6.88	0.39	1.02	1120	0.25	16	5550	4	2	2	0								2	1	0.5	0.5	1
1	2	161	48	18.5	36	1	6.87	0.83	2.62	787	0.43	13	2550	6	3	2	1	1		1	1	41	3250		2	1	0.5	0.5	0.667
1	2	168	55	19.5	36	3	6.83	1	1.99	558	0.3	14	2775	3	3	2	1	1		1	1	38	2350		2	1	0.5	1	0.667
1	2	156	46	18.9	37	4	6.8	0.88	2.62	1557	1.32	18	4125	4	2	2	0								2	0	0	0.5	1
1	2	162	68	25.9	37	2	6.77	0.75	1.94	825	0.67	15	3300	5	5	4	1	2		1	2	36	1850	1250	4	0	0	1	0.8
1	2	158	64	25.6	39	7	6.76	0.43	16.1	221	0.56	14	3150	0		0									0
1	2	163	53	19.9	39	6	6.73	0.87	1.41	302	0.15	13	3675	2	2	2	0								2	0	0	1	1
1	2	160	71	27.7	37	2	6.7	0.21	0.97	137	0.13	15	3450	2	2	0									2	0	0	1	1
1	2	162	61	23.2	38	10	6.64	0.19	2.51	703	0.33	15	4875	3	2	1	0								1	0	0	0.667	0.5
1	2	150	52	23.1	39	10	6.56	0.86	2.1	526	0.38	14	4275	6	3	3	0								3	3	1	0.5	1
1	2	164	80	29.7	36	1	6.52	0.68	1.48	591	0.27	16	4275	5	4	2	0								4	0	0	0.8	1
1	2	164	53	19.7	37	0	6.47	0.95	1.43	1089	34.21	15	3450	6	4	2	0								3	0	0	0.667	0.75
1	2	161	48	18.5	39	3	6.43	0.36	1.29	282	0.14	16	5550	2	2	0									0	0	0	1	0
1	2	160	59	23	38	7	6.4	0.71	1.25	911	0.96	16	3975	6	5	3	0								3	3	1	0.833	0.6
1	2	155	75	31.2	38	4	6.35	0.77	2.79	1331	1.5	14	3375	4	3	2	0								2	0	0	0.75	0.667
1	2	154	53	22.3	36	8	6.21	0.86	0.35	247	0.1	12	3150	4	3	2	0								2	0	0	0.75	0.667
1	2	166	49	17.8	37	1	6.17	0.96	1.43	1995	1.95	16	4350	6	6	3	0								5	1	0.2	1	0.833
1	2	158	55	22	37	1.5	6.17	0.52	1.51	610	0.5	13	2550	4	3	3	1	2		1	2	36	2140	2144	3	3	1	0.75	1
1	2	155	48	20	38	6	6.12	0.83	1.11	138	0.38	16	3975	1	1	1	0								1	1	1	1	1
1	2	173	67	22.4	36	4	6.01	0.05	0.61	920	0.48	13	3000	2	2	0									0	0	0	1	0
1	2	163	57	21.5	36	1	6.01	0.8	3.83	2149	0.77	14	2775	9	9	3	0								9	4	0.444	1	1
1	2	147	49	22.7	36	1	6.01	0.8	3.2	2308	1.29	13	2550	12	9	3	0								8	6	0.75	0.75	0.889
1	2	158	64	25.6	38	8	5.87	0.57	1.66	59	0.49	13	2550	1	1	0									1	0	0	1	1
1	2	155	56	23.3	37	2	5.86	0.47	5.91	432	0.44	13	2850	4	3	3	1	2		1	2	35	3000	2400	3	2	0.667	0.75	1
1	2	168	58	20.5	39	2	5.84	0.46	3.58	116	0.55	13	2700	1	0	0									0			0
1	2	156	47	19.3	39	2	5.76	0.91	0.85	1105	0.94	14	3075	6	6	3	0								5	3	0.6	1	0.833
1	2	155	54	22.5	38	4	5.75	0.37	2.59	219	0.42	14	3075	2	2	1	0								2	1	0.5	1	1
1	2	147	48	22.2	39	2	5.75	0.7	2.03	513	0.74	12	2625	2	1	1	0								1	1	1	0.5	1
1	2	160	66	25.8	38	3	5.73	0.54	2.52	513	0.85	12	2475	4	3	2	0								2	1	0.5	0.75	0.667
1	2	158	48	19.2	38	1	5.72	1	0.83	631	0.38	13	2550	4	2	1	1	1		1	1	37	2900		1	1	1	0.5	0.5
1	2	169	70	24.5	39	1	5.6	0.08	2.38	1079	0.58	16	3225	6	5	3	0								5	3	0.6	0.833	1
1	2	150	48	21.3	37	4	5.38	0.56	1.62	711	0.52	14	3075	4	3	3	1	2		1	2	34	2500	2300	3	2	0.667	0.75	1
1	2	155	53	22.1	37	4	5.24	0.81	5.47	967	1.18	13	2700	5	3	3	0								3	0	0	0.6	1
1	2	156	55	22.6	37	13	5.24	0.62	0.7	101	0.15	18	3900	1	1	1	0								1	1	1	1	1
1	2	161	47	18.1	37	2	5.22	0.97	4.45	2095	1.59	14	3075	8	6	4	1	3		1	1	38	3300		6	6	1	0.75	1
1	2	161	47	18.1	36	1	5.17	0.39	2.25	684	0.55	16	3975	2	1	1	0								1	1	1	0.5	1
1	2	161	70	27	37	5	5.08	0.73	0.7	591	0.41	20	5625	4	3	2	0								3	2	0.667	0.75	1
1	2	160	85	33.2	39	2	5.03	0.74	3.84	641	0.7	11	3675	2	2	1	1	1		1	1	38	3300		1	1	1	1	0.5
1	2	157	52	21.1	38	1	4.92	0.22	0.93	220	0.45	13	2550	3	3	3	1	4		1	1	38	2280		3	3	1	1	1
1	2	170	67	23.2	39	9	4.9	0.65	5.57	786	0.9	14	3375	5	5	3	1	1		1	1	36	2359		5	2	0.4	1	1
1	2	164	65	24.2	36	5	4.89	0.78	5.36	587	1.28	12	2325	2	2	2	1	1		1	1	39	2525		2	0	0	1	1
1	2	167	72	25.8	37	3.5	4.87	0.49	3.34	1056	0.78	14	1650	9	2	2	0								2	2	1	0.222	1
1	2	158	60	24	39	7	4.87	0.76	0.87	626	0.59	14	3075	7	7	3	1	1		1	1	37	2400		5	3	0.6	1	0.714
1	2	156	64	26.3	39	9	4.84	0.57	4.51	207	0.37	17	5250	2	2	2	1	1	1						2	0	0	1	1
1	2	158	65	26	37	5	4.77	0.35	0.32	233	0.11	15	4500	1	1	1	1	1		1	1	40.2	2850		1	0	0	1	1
1	2	156	55	22.6	39	3	4.76	1	6.02	813	0.21	14	3825	3	3	1	0								3	0	0	1	1
1	2	164	87	32.3	36	20	4.42	0.64	1.38	640	0.01	15	3300	2	2	1	1	1	1						1	1	1	1	0.5
1	2	153	70	29.9	37	1	4.42	0.64	1.45	459	0.45	19	4800	1	1	1	0								1	1	1	1	1
1	2	155	57	23.7	39	14	4.41	0.06	3.6	120	0.19	17	4725	1	1	1	0								1	0	0	1	1
1	2	155	49	20.4	36	3	4.4	0.35	2.94	604	0.43	16	3975	2	1	1	0								1	0	0	0.5	1
1	2	155	49	20.4	39	8	4.4	0.65	0.88	426	0.11	12	2475	5	2	2	0								2	0	0	0.4	1
1	2	154	50	21.1	39	2	4.37	0.69	12.28	1877	0.45	13	2550	4	3	3	0								3	2	0.667	0.75	1
1	2	161	60	23.1	39	3	4.36	0.08	3.21	135	0.86	16	3675	2	1	1	0								1	0	0	0.5	1
1	2	158	62	24.8	39	10	4.3	0.5	9.02	1155	0.99	13	2850	5	5	4	0								4	1	0.25	1	0.8
1	2	159	50	19.8	38	2	4.27	0.69	0.69	164	0.13	17	4350	2	2	1	0								1	1	1	1	0.5
1	2	156	57	23.4	39	5	4.22	0.75	3.01	779	1.12	15	3450	2	2	2	1	1		1	1	38	2545		2	1	0.5	1	1
1	2	160	59	23	37	2	4.18	0.24	2.15	150	0.23	12	2475	2	2	1	0								1	1	1	1	0.5
1	2	163	52	19.6	37	1	4.11	0.79	1.21	1327	0.39	14	2025	9	8	4	1	1		1	1	38	3400		5	0	0	0.889	0.625
1	2	163	91	34.3	36	4	4.02	0.68	0.23	528	0.6	13	2700	4	4	2	1	1		1	1	37	3402		4	0	0	1	1
1	2	163	48	18.1	37	4	4.02	0.46	3.59	1539	0.75	16	3975	5	4	2	1	1		1	1	40	3400		2	2	1	0.8	0.5
1	2	170	74	25.6	38	9	4	0.42	0.94	919	0.93	14	2925	6	2	0									0	0	0	0.333	0
1	2	163	54	20.3	37	4	3.98	0.98	1.19	675	0.48	17	3450	4	3	2	0								2	0	0	0.75	0.667
1	2	159	51	20.2	36	13	3.96	0.76	0.64	243	0.29	14	4050	3	3	3	1	2		1	1	38.3	2740		3	3	1	1	1
1	2	151	57	25	38	10	3.96	0.56	9.03	107	0.12	18	4125	1	1	0									0	0	0	1	0
1	2	167	73	26.2	38	2	3.91	0.58	2.26	1107	0.62	15	3150	3	2	2	1	1		1	1	37	3600		2	1	0.5	0.667	1
1	2	167	65	23.3	36	10	3.88	0.77	2.08	656	0.85	14	3075	6	2	2	0								2	0	0	0.333	1
1	2	166	65	23.6	37	5	3.88	0.35	3.27	3314	0.87	15	3150	2	1	0									0	0	0	0.5	0
1	2	160	51	19.9	39	8	3.74	0.87	2.03	1279	0.6	13	2700	7	5	1	0								3	1	0.333	0.714	0.6
1	2	155	68	28.3	39	8	3.74	0.87	0.7	566	0.69	13	4200	2	2	0									0	0	0	1	0
1	2	156	62	25.5	36	10	3.51	0.63	0.74	609	0.78	14	3375	4	3	3	0								3	2	0.667	0.75	1
1	2	155	68	28.3	36	3	3.5	0.06	3.51	225	0.37	14	2925	2	2	2	0								2	1	0.5	1	1
1	2	178	63	19.9	36	8	3.49	0.95	3.96	1822	1.42	13	2550	3	2	2	0								2	2	1	0.667	1
1	2	150	50	22.2	38	6	3.46	0.62	2.5	491	0.54	18	4425	3	2	2	0								2	0	0	0.667	1
1	2	156	45	18.5	38	5	3.39	0.89	1.8	250	0.14	14	3450	2	1	1	1	1		1	1	40	3220		1	0	0	0.5	1
1	2	160	52	20.3	38	6	3.34	0.3	1.24	779	1.4	15	3450	2	0	0									0			0
1	2	160	52	20.3	36	2	3.17	0.25	1.39	143	0.8	23	5550	1	1	1	0								1	0	0	1	1
1	2	161	51	19.7	37	6	3.05	0.48	1.11	230	0.59	16	4125	2	2	2	1	1	1						2	1	0.5	1	1
1	2	161	51	19.7	37	3	2.98	0.92	1.53	981	0.13	13	3375	8	7	4	0								4	2	0.5	0.875	0.571
1	2	153	75	32	37	10	2.9	0.99	1.13	90	0.14	15	4800	3	2	1	0								1	0	0	0.667	0.5
1	2	167	38	13.6	38	4	2.9	0.85	6.78	1161	1.03	14	3225	8	8	2	1	1		1	1	40	3300		2	2	1	1	0.25
1	2	160	70	27.3	38	1.5	2.82	0.19	2	696	0.72	14	3150	6	4	2	0								2	2	1	0.667	0.5
1	2	154	62	26.1	36	5	2.7	0.46	0.25	1291	0.24	16	3975	7	5	3	1	1		1	1	41	3515		5	2	0.4	0.714	1
1	2	159	54	21.4	38	2	2.62	0.76	1.82	1481	0.2	17	4500	6	6	3	0								6	0	0	1	1
1	2	155	57	23.7	36	8	2.61	0.33	8.36	1189	0.43	13	2550	2	2	2	0								2	2	1	1	1
1	2	150	46	20.4	38	4	2.58	0.68	4.84	524	0.51	19	4650	4	3	3	0								3	2	0.667	0.75	1
1	2	155	68	28.3	36	2	2.54	0.43	3.71	809	1.3	15	3300	3	3	3	1	1		1	1	36	2570		3	3	1	1	1
1	2	152	57	24.7	39	5	2.52	0.5	1.04	432	0.29	15	3600	1	1	1	0								1	1	1	1	1
1	2	155	45	18.7	38	1	2.34	0.64	0.74	237	0.2	15	3675	2	2	2	0								2	1	0.5	1	1
1	2	159	54	21.4	37	1.5	2.2	0.6	2.12	650	0.13	13	3000	1	1	1	0								1	1	1	1	1
1	2	150	60	26.7	39	0	2.2	0.2	4.4	718	0.52	12	3225	5	5	3	1	1	1						4	3	0.75	1	0.8
1	2	153	58	24.8	37	3	2.19	0.51	2.42	458	0.7	16	3525	2	1	0									0	0	0	0.5	0
1	2	147	42	19.4	37	1	2.11	1.08	2.13	693	0.6	18	4275	3	2	2	1	1		1	1	40	2950		2	2	1	0.667	1
1	2	160	45	17.6	36	2	1.83	0.37	0.37	181	0.28	13	2550	2	2	2	0								2	2	1	1	1
1	2	152	59	25.5	38	6	1.63	0.79	0.29	657	0.66	16	4050	4	4	3	0								4	2	0.5	1	1
1	2	147	42	19.4	37	1	1.52	0.47	0.55	218	0.13	14	4275	1	1	0									0	0	0	1	0
1	2	152	58	25.1	38	1	1.52	0.47	1.68	276	0.58	13	3300	1	1	1	0								1	0	0	1	1
1	2	155	41	17.1	39	0	1.51	0.61	3.09	1410	0.96	14	4275	7	5	4	0								4	0	0	0.714	0.8
1	2	156	50	20.5	39	19	1.51	0.61	1.45	597	2.65	14	3825	4	3	3	0								3	0	0	0.75	1
1	2	155	75	31.2	39	3	0.89	0.93	0.43	133	0.56	13	3075	2	1	1	0								1	0	0	0.5	1
1	2	163	56	21.1	36	10	0.27	0.81	0.97	482	1.39	13	2925	1	1	1	0								1	0	0	1	1
1	2	160	56	21.9	37	12	0.27	0.72	1.28	537	0.99	15	4275	6	5	3	1	1		1	1	36	3000		3	1	0.333	0.833	0.6
2	2	164	68	25.3	37	3	29.89	0.21	8.55	874	0.55	14	3150	4	4	2	1	2		1	2	35	3000	1880	3	2	0.667	1	0.75
2	2	154	46	19.4	36	3	25.98	0.33	9.36	183	1.43	20	5475	0		0									0
2	2	158	52	20.8	39	0	21.8	0.33	1.11	128	0.16	15	3150	3	2	1	0								1	0	0	0.667	0.5
2	2	172	56	18.9	37	5	21.34	0.2	15.03	633	0.75	12	3225	2	2	2	1	1	1						2	0	0	1	1
2	2	156	51	21	36	1	20.7	0.29	5.28	220	0.84	19	5625	2	1	0									1	0	0	0.5	1
2	2	168	55	19.5	38	2	18.4	0.51	23.58	678	0.79	13	2550	3	2	1	0								1	1	1	0.667	0.5
2	2	164	54	20.1	38	3	15.98	0.51	2.98	1596	1.29	15	4800	6	3	0									1	0	0	0.5	0.333
2	2	166	56	20.3	36	4	15.8	0.71	0.5	191	0.1	16	4275	2	2	1	1	1	1						1	1	1	1	0.5
2	2	155	69	28.7	36	0	15.4	0.91	2.09	208	0.25	14	2925	3	2	0									0	0	0	0.667	0
2	2	160	55	21.5	36	1	15.4	0.91	1.07	182	0.28	15	3000	1	1	1	0								1	1	1	1	1
2	2	156	53	21.8	39	3	13.6	0.43	0.15	196	1.01	13	3600	3	2	2	0								2	0	0	0.667	1
2	2	156	53	21.8	38	8	13.1	0.3	7.85	438	1.01	11	1950	0		0									0
2	2	168	78	27.6	39	3	12.95	0.72	1.16	422	1.26	13	2850	4	4	3	0								3	3	1	1	0.75
2	2	160	45	17.6	38	2	12.65	0.44	3.76	166	0.16	13	2700	3	2	2	1	2		1	2	36	2360	1680	2	2	1	0.667	1
2	2	167	59	21.2	37	7	12.4	0.83	0.98	908	0.86	19	5100	4	1	0									0	0	0	0.25	0
2	2	158	47	18.8	36	1	11.9	0.57	0.35	297	0.24	14	3075	4	4	4	1	3		1	2	34	1300	1800	4	0	0	1	1
2	2	153	50	21.4	37	2	11.61	0.05	1.67	792	1.42	19	3900	4	3	3	0								3	2	0.667	0.75	1
2	2	157	48	19.5	39	11	11.6	0.7	0.66	1188	1.58	17	4725	2	2	2	0								2	2	1	1	1
2	2	170	57	19.7	37	3	11.57	0.9	6.42	408	0.6	15	4500	0		0									0
2	2	155	50	20.8	36	0.6	11.5	0.5	3.25	1156	0.61	13	2850	3	2	1	0								1	0	0	0.667	0.5
2	2	171	53	18.1	39	4	11.08	0.73	1.74	565	0.97	17	5850	2	2	2	0								2	0	0	1	1
2	2	159	54	21.4	39	10	11.07	0.99	2.57	1049	0.56	14	4050	7	5	3	1	3		1	1	38	3000		4	3	0.75	0.714	0.8
2	2	166	63	22.9	36	3	10.75	0.49	1.19	1046	0.62	15	3150	4	3	3	0								3	2	0.667	0.75	1
2	2	151	46	20.2	39	2	10.6	0.23	6.35	557	0.22	20	1050	3	2	0									0	0	0	0.667	0
2	2	166	83	30.1	38	2	10.08	0.8	1.92	667	0.39	12	2475	4	3	1	0								2	1	0.5	0.75	0.667
2	2	165	51	18.7	39	4	10	0.33	0.85	963	0.84	13	3525	7	6	3	0								6	5	0.833	0.857	1
2	2	159	52	20.6	36	2	9.82	0.59	0.62	224	0.4	18	4875	2	2	1	0								1	1	1	1	0.5
2	2	159	52	20.6	37	4	9.82	0.02	1.28	1030	0.68	13	2550	1	1	1	0								1	0	0	1	1
2	2	156	56	23	37	4	9.82	0.02	3.62	605	0.51	13	3000	5	1	0									0	0	0	0.2	0
2	2	153	48	20.5	38	8	9.71	0.74	2.6	1727	1.05	13	2700	4	4	1	0								1	0	0	1	0.25
2	2	150	52	23.1	36	4	9.6	0.4	9.17	1107	0.83	15	3300	3	2	2	1	1		1	1	37	2900		2	2	1	0.667	1
2	2	147	49	22.7	37	5	9.59	0.49	2.13	621	1.62	13	2550	4	4	4	1	1		1	1	38.4	3080		4	3	0.75	1	1
2	2	160	56	21.9	39	3	9.42	0.77	1.91	269	0.62	15	4800	0		0									0
2	2	158	60	24	39	7	9.12	0.1	5.95	662	0.8	14	4500	3	1	0									0	0	0	0.333	0
2	2	165	52	19.1	38	2	9	0.24	11.04	945	0.86	13	2700	1	1	1	0								1	0	0	1	1
2	2	162	70	26.7	38	8	8.81	0.89	9.19	231	3.47	16	5550	4	2	1	0								1	0	0	0.5	0.5
2	2	164	60	22.3	36	6	8.75	0.66	0.93	488	0.33	13	2550	3	3	0									0	0	0	1	0
2	2	160	45	17.6	37	2	8.7	0.56	4.67	655	0.45	14	2775	4	3	0									0	0	0	0.75	0
2	2	154	67	28.3	37	0	8.61	0.69	2.48	2083	0.98	12	2325	10	8	4	0								7	1	0.143	0.8	0.875
2	2	169	107	37.5	39	0	8.48	0.69	0.28	208	0.18	16	3900	6	6	3	0								5	3	0.6	1	0.833
2	2	160	50	19.5	36	1.5	8.3	0.56	2.1	1205	0.26	14	3150	5	5	4	1	1		1	1	39	3100		4	3	0.75	1	0.8
2	2	165	82	30.1	36	2	8.15	0.36	29.16	436	3.78	12	2550	2	2	0									1	0	0	1	0.5
2	2	150	50	22.2	36	1	8.1	0.73	0.92	568	0.83	16	3300	4	3	2	1	1		1	1	40	3370		3	2	0.667	0.75	1
2	2	160	54	21.1	38	2	7.7	0.21	1.93	651	0.22	15	3000	6	3	2	0								3	0	0	0.5	1
2	2	160	48	18.8	36	4	7.64	0.96	4.67	780	0.71	12	2325	4	1	1	0								1	0	0	0.25	1
2	2	160	63	24.6	37	8	7.1	0.95	1.5	933	0.73	13	2550	6	4	3	1	1		1	1	39	3855		3	2	0.667	0.667	0.75
2	2	156	68	27.9	37	4	6.8	0.88	0.28	962	0.73	14	2775	8	5	2	0								2	2	1	0.625	0.4
2	2	169	64	22.4	38	2	6.8	1.07	2.13	1425	0.98	13	2700	5	5	3	0								4	1	0.25	1	0.8
2	2	157	63	25.6	39	3	6.39	0.65	0.47	467	0.86	13	2550	2	2	2	0								2	2	1	1	1
2	2	154	53	22.3	37	4	6.2	0.72	2.51	128	0.19	12	3225	0		0									0
2	2	156	47	19.3	39	5	6.2	0.64	3.16	816	0.51	14	3075	9	6	4	0								6	3	0.5	0.667	1
2	2	156	56	23	39	9	6.18	0.68	0.36	718	0.13	13	3600	7	6	4	0								4	0	0	0.857	0.667
2	2	160	55	21.5	39	10	6.05	0.05	0.3	18	0.21	15	4125	2	2	1	0								1	1	1	1	0.5
2	2	160	68	26.6	36	1	6.01	0.8	1.3	1479	0.68	14	3075	7	3	1	0								1	1	1	0.429	0.333
2	2	160	51	19.9	39	2	5.99	0.9	2.37	1064	0.66	13	2850	5	4	2	0								2	1	0.5	0.8	0.5
2	2	167	67	24	36	7	5.9	0.76	1.95	927	1.15	13	2550	6	0	0									0			0
2	2	159	47	18.6	38	1	5.68	0.49	3.91	54	6.02	13	2550	0		0									0
2	2	164	51	19	36	11	5.63	0.17	4.82	676	1.29	14	3075	5	3	3	0								3	2	0.667	0.6	1
2	2	155	45	18.7	36	11	5.6	0.17	1.19	606	1.33	17	4050	3	2	2	0								2	2	1	0.667	1
2	2	164	51	19	36	3	5.5	0.9	1.77	1069	0.52	12	2325	4	4	1	0								2	1	0.5	1	0.5
2	2	147	49	22.7	38	0.5	5.4	0.87	3.16	908	0.57	13	2850	4	4	3	0								3	3	1	1	0.75
2	2	158	45	18	38	0.5	5.4	0.87	1.87	1205	0.57	13	2550	7	4	1	1	1		1	1	37	3920		3	1	0.333	0.571	0.75
2	2	158	54	21.6	38	6	5.28	0.49	1.19	174	0.11	12	3450	1	1	1	0								1	0	0	1	1
2	2	156	44	18.1	36	1.5	5.22	0.97	3.02	708	0.86	14	2925	2	2	2	0								2	2	1	1	1
2	2	160	50	19.5	38	1	5.2	0.21	1.28	563	0.47	12	2325	7	5	2	0								5	2	0.4	0.714	1
2	2	160	57	22.3	39	#NULL!	4.92	0.28	4.75	916	1.01	15	3000	7	6	2	0								5	2	0.4	0.857	0.833
2	2	166	49	17.8	36	1	4.9	0.89	2.41	214	0.59	16	3675	4	2	2	0								2	1	0.5	0.5	1
2	2	166	55	20	39	2	4.5	0.85	4.4	870	21	14	2775	8	8	4	1	1		1	1	41	2950		8	4	0.5	1	1
2	2	153	58	24.8	37	2	4.07	0.43	0.38	31	16.39	17	3900	1	1	0									1	0	0	1	1
2	2	164	52	19.3	38	1	2.34	0.64	11.26	79	0.25	18	3975	1	1	1	0								1	1	1	1	1
2	2	155	56	23.3	38	4	1.55	1.01	1.43	1555	0.91	15	3000	8	5	4	0								5	2	0.4	0.625	1
2	2	153	50	21.4	36	3	1.44	0.32	4.41	1110	1.01	13	2700	3	1	1	0								1	1	1	0.333	1
2	2	164	53	19.7	37	3	0.1	0.6	0.1	134	0.13	17	4500	3	3	3	1	1		1	1	39	3040		3	3	1	1	1
1	3	164	49	18.2	41	1	29.76	0.06	1.62	451	0.37	21	7950	2	1	0									0	0	0	0.5	0
1	3	165	67	24.6	42	2	29.7	0.18	1.81	183	0.24	17	4950	2	2	2	0								2	1	0.5	1	1
1	3	156	61	25.1	40	1	29.5	0.51	10.23	418	0.57	13	3975	0		0									0
1	3	162	52	19.8	41	1	29	0.72	2.19	92.6	0.19	12	3750	0		0									0
1	3	158	65	26	42	7	28.49	0.39	4.21	691	1.1	19	7125	6	4	2	0								4	0	0	0.667	1
1	3	158	55	22	40	2	28.42	0.56	1.16	78	0.59	14	3825	1	1	0									0	0	0	1	0
1	3	151	57	25	40	3	28.42	0.56	10.65	76	2.6	17	4950	1	1	1	0								1	1	1	1	1
1	3	156	52	21.4	40	3	28.42	0.56	13.45	230	0.73	20	7200	2	1	0									0	0	0	0.5	0
1	3	168	57	20.2	41	15	28.2	0.31	2.15	143	0.43	17	5625	0		0									0
1	3	162	55	21	46	0	28	0.08	50.08	76	0.52	10	2625	0		0									0
1	3	166	55	20	45	4	27.9	0.06	2.46	139	0.85	15	5250	1	1	0									0	0	0	1	0
1	3	166	55	20	45	8	27.71	0.31	11.15	537	1.51	14	3450	2	1	0									0	0	0	0.5	0
1	3	158	60	24	43	3	27.5	0.51	1	249	0.26	17	5850	1	1	1	0								1	0	0	1	1
1	3	165	63	23.1	42	0	27.42	0.33	20.47	411	2.76	18	5700	3	3	2	0								2	0	0	1	0.667
1	3	156	57	23.4	42	10	26.1	0.35	3.68	371	0.11	14	4500	2	2	1	0								2	0	0	1	1
1	3	155	55	22.9	42	8	25.8	0.15	2.04	146	0.38	12	3675	1	1	1	0								1	1	1	1	1
1	3	164	54	20.1	43	1.5	25.1	0.04	3.99	149	0.31	17	5625	1	0	0									0			0
1	3	161	65	25.1	43	6	24.85	0.18	1.62	87	0.27	13	3525	0		0									0
1	3	152	52	22.5	44	3	24.81	0.65	17.6	190	0.5	13	3525	1	1	0									0	0	0	1	0
1	3	156	46	18.9	43	1	24.79	0.86	5.18	425	0.47	17	5850	2	2	2	1	1	1						2	1	0.5	1	1
1	3	155	47	19.6	44	10	23.96	0.49	9.76	184	0.38	11	3150	1	1	1	0								1	0	0	1	1
1	3	160	55	21.5	40	3	23.8	0.84	0.63	1270	0.91	16	5325	2	2	1	0								1	1	1	1	0.5
1	3	155	46	19.1	40	1	23.7	0.56	1.66	440	0.78	12	3450	2	2	1	0								1	0	0	1	0.5
1	3	160	78	30.5	41	8	23.3	0.67	1.24	437	0.76	16	5550	3	2	2	0								2	0	0	0.667	1
1	3	154	65	27.4	40	5	22.3	0.04	9.82	567	0.31	12	3675	2	1	1	0								1	0	0	0.5	1
1	3	160	52	20.3	40	2	21.5	0.56	1.78	567	0.15	14	4725	2	2	2	1	1	1						2	2	1	1	1
1	3	173	63	21	43	10	21.13	0.34	0.19	33	0.14	15	4425	1	1	1	0								1	0	0	1	1
1	3	159	48	19	42	3	21.1	0.3	2.18	106	0.13	13	3975	0		0									0
1	3	153	60	25.6	43	4	20.81	0.85	2.11	542	0.25	13	3750	2	2	2	0								2	0	0	1	1
1	3	159	49	19.4	44	3	20.09	0.74	11.47	136	0.43	13	3525	1	1	1	0								1	0	0	1	1
1	3	154	51	21.5	40	6	20	0.18	4.69	201	0.25	12	3675	2	2	1	0								1	0	0	1	0.5
1	3	155	43	17.9	48	1	19.85	0.58	4.35	122	0.1	14	3450	1	0	0									0			0
1	3	157	54	21.9	42	5	19.82	0.5	7.2	686	0.81	12	3450	4	4	1	0								1	1	1	1	0.25
1	3	170	62	21.5	40	8	19.77	0.41	16.5	223	0.73	13	3975	2	1	0									1	0	0	0.5	1
1	3	159	52	20.6	41	5	19.72	0.81	2.78	140	0.32	14	4050	1	1	0									0	0	0	1	0
1	3	160	55	21.5	43	1	19.4	0.62	14.5	439	1.88	14	4725	4	2	1	0								2	0	0	0.5	1
1	3	160	56	21.9	42	3	19.23	0.83	1.16	408	0.98	12	3450	2	1	1	0								1	1	1	0.5	1
1	3	160	56	21.9	40	10	19.1	0.9	6.56	582	0.71	18	6900	1	1	1	1	1		1	1	39.5	2447		1	0	0	1	1
1	3	160	56	21.9	40	9	18.9	0.59	4.08	1003	0.63	17	4950	3	1	1	1	1	1						1	1	1	0.333	1
1	3	156	52	21.4	40	11	18.86	0.95	3.26	1040	0.77	14	2025	3	3	2	0								2	0	0	1	0.667
1	3	157	58	23.5	42	6	18.29	0.34	5.21	783	0.27	14	3825	1	1	1	0								1	0	0	1	1
1	3	157	58	23.5	40	2	18.26	0.57	1.69	137	0.42	14	3225	3	3	1	0								1	1	1	1	0.333
1	3	160	56	21.9	41	2	18.13	0.79	1.08	1044	0.86	16	4875	6	4	2	0								3	1	0.333	0.667	0.75
1	3	160	55	21.5	40	10	17.98	0.46	5.65	189	0.2	12	3225	1	1	0									0	0	0	1	0
1	3	152	58	25.1	44	17	17.6	0.34	35.05	240	1.04	13	4200	1	1	1	0								1	0	0	1	1
1	3	156	68	27.9	41	0	17.53	0.8	6.8	1145	0.37	15	5025	5	4	4	0								4	1	0.25	0.8	1
1	3	166	49	17.8	43	10	17.52	0.53	0.93	168	0.35	13	4350	1	1	0									1	0	0	1	1
1	3	168	50	17.7	43	5	17.5	0.93	1.83	139	0.34	15	4575	2	1	0									1	0	0	0.5	1
1	3	160	57	22.3	43	5	17.5	0.93	28.14	128	0.66	17	5850	1	1	1	0								1	0	0	1	1
1	3	155	56	23.3	41	6	17.4	0.59	2.38	1006	0.48	18	6375	3	3	1	0								3	1	0.333	1	1
1	3	158	54	21.6	41	0.9	17.4	0.38	1.85	1273	0.22	14	3825	4	4	4	0								4	4	1	1	1
1	3	165	51	18.7	44	5	16.92	0.13	1.81	105	0.07	12	3225	1	1	1	0								1	1	1	1	1
1	3	163	55	20.7	41	15	16.9	0.63	0.98	1290	0.3	14	4050	5	3	0									1	0	0	0.6	0.333
1	3	163	55	20.7	40	1	16.89	0.46	1.97	711	0.19	16	4875	2	1	1	0								1	0	0	0.5	1
1	3	154	54	22.8	40	8	16.84	0.07	4.97	177	0.9	16	4425	1	1	0									0	0	0	1	0
1	3	155	45	18.7	41	3	16.81	0.25	6.16	599	0.34	15	4350	2	2	2	0								2	0	0	1	1
1	3	160	61	23.8	46	9	16.81	0.17	1.82	182	0.93	13	4050	2	1	0									0	0	0	0.5	0
1	3	160	61	23.8	41	8	16.55	0.83	3.38	1608	1.37	14	4350	5	3	2	0								2	2	1	0.6	0.667
1	3	162	55	21	40	8	16.52	0.63	12.85	736	0.75	17	5400	2	1	1	0								1	0	0	0.5	1
1	3	162	55	21	40	8	16.4	0.65	2.55	276	1.26	18	6825	2	2	2	0								2	0	0	1	1
1	3	155	64	26.6	43	7	16.4	0.67	1.15	379	0.08	13	4275	1	0	0									0			0
1	3	160	65	25.4	47	0	16.39	0.05	1.42	22	0.22	16	4875	0		0									0
1	3	157	60	24.3	40	2	15.98	0.69	3.07	546	0.57	13	3750	4	2	2	0								2	2	1	0.5	1
1	3	157	51	20.7	40	14	15.9	0.05	0.56	97.1	0.56	15	5025	0		0									0
1	3	158	54	21.6	46	6	15.81	0.29	0.36	93	0.54	13	4200	0		0									0
1	3	157	50	20.3	42	8	15.72	0.67	1.1	251	0.18	13	3750	4	2	2	0								2	0	0	0.5	1
1	3	166	57	20.7	43	3.5	15.63	0.25	0.83	945	0.35	14	4275	3	3	2	0								3	2	0.667	1	1
1	3	170	68	23.5	40	12	15.62	0.2	2.18	406	1.46	15	5250	2	2	2	0								2	1	0.5	1	1
1	3	167	55	19.7	40	3	15.38	0.34	5.5	147	0.18	11	2925	1	0	0									0			0
1	3	163	67	25.2	40	3	15.3	0.91	2.26	1149	0.59	15	3600	7	6	0									4	0	0	0.857	0.667
1	3	163	67	25.2	41	1	15.14	0.47	3.95	111	0.41	13	3525	3	3	1	0								1	0	0	1	0.333
1	3	153	55	23.5	41	15	15	0.95	2.13	121	0.32	12	3450	0		0									0
1	3	166	81	29.4	41	6	14.8	0.58	2.61	181	0.44	13	3975	1	0	0									0			0
1	3	153	75	32	41	6	14.7	0.56	0.3	240	0.33	14	4800	1	1	1	0								1	1	1	1	1
1	3	163	60	22.6	51	3	14.69	0.22	2.44	235	0.85	19	6675	1	0	0									0			0
1	3	163	72	27.1	52	3	14.69	0.22	5.83	90	0.46	14	4275	1	0	0									0			0
1	3	156	52	21.4	42	7	14.5	0.09	3.27	433	0.39	13	2550	5	4	3	1	1	1						4	3	0.75	0.8	1
1	3	154	48	20.2	40	8	14.44	0.88	1.6	1167	0.69	15	4800	7	6	2	0								3	0	0	0.857	0.5
1	3	163	72	27.1	44	5	14.44	0.93	1.03	239	0.45	15	4800	4	2	1	0								1	1	1	0.5	0.5
1	3	163	72	27.1	42	1	14.38	0.79	2.01	872	0.8	16	5550	2	2	2	0								2	1	0.5	1	1
1	3	157	52	21.1	44	5	14.37	0.39	1.13	103	0.24	14	3825	2	1	1	0								1	0	0	0.5	1
1	3	160	43	16.8	41	0	14.3	0.95	0.6	628	0.17	13	3975	6	4	3	0								3	2	0.667	0.667	0.75
1	3	165	58	21.3	43	5	14.27	0.85	1.34	638	0.71	16	5325	5	4	2	0								3	0	0	0.8	0.75
1	3	156	50	20.5	43	5	14.27	0.85	1.21	1811	0.83	17	6075	6	6	3	0								4	1	0.25	1	0.667
1	3	153	72	30.8	42	8	14.2	0.28	10.67	864	1.62	16	5550	1	1	0									0	0	0	1	0
1	3	167	78	28	42	8	14.2	0.28	1.14	151	0.17	14	4500	1	0	0									0			0
1	3	161	55	21.2	44	8	14.15	0.58	5.58	967	0.59	18	6600	3	2	1	0								1	0	0	0.667	0.5
1	3	158	53	21.2	40	13	14.13	0.52	2.65	178	0.25	16	5550	1	0	0									0			0
1	3	163	60	22.6	42	4	14.1	0.04	3.72	540	2.35	14	4500	1	1	1	0								1	0	0	1	1
1	3	176	83	26.8	40	5	14.09	0.84	5.93	530	0.51	14	4725	2	0	0									0			0
1	3	158	58	23.2	47	11	14.08	0.72	2.7	504	0.33	17	6075	1	1	1	0								1	1	1	1	1
1	3	152	47	0.2	49	12	14.08	0.25	2.62	153	0.2	14	4275	0		0									0
1	3	164	80	29.7	42	1	14	0.69	1.2	768	0.69	14	4275	3	3	3	0								3	2	0.667	1	1
1	3	153	53	22.6	43	6	14	0.89	4.25	876	6.28	11	3150	3	1	0									0	0	0	0.333	0
1	3	163	67	25.2	48	0	13.9	0.21	17.83	184	1.39	12	2625	1	0	0									0			0
1	3	169	59	20.7	43	14	13.8	0.61	4.12	217	0.79	13	4425	1	1	0									0	0	0	1	0
1	3	163	53	19.9	41	6	13.7	0.52	1	528	1.03	17	6075	2	2	2	0								2	0	0	1	1
1	3	158	67	26.8	42	3	13.69	0.47	2.86	704	0.53	13	3750	3	1	1	0								1	0	0	0.333	1
1	3	162	51	19.4	42	5	13.65	0.39	0.73	121	1.75	13	3525	0		0									0
1	3	162	51	19.4	45	1	13.64	0.76	13.03	609	1.82	12	3675	0		0									0
1	3	148	45	20.5	49	1	13.56	0.83	2.21	677	3.76	15	4800	6	3	1	0								1	1	1	0.5	0.333
1	3	165	63	23.1	41	2	13.5	0.4	1.62	326	0.7	12	3675	0		0									0
1	3	155	55	22.9	43	2	13.48	0.6	3.23	832	0.14	15	5025	3	3	2	0								3	1	0.333	1	1
1	3	157	57	23.1	41	2	13.46	0.18	5.93	178	0.14	12	3225	2	1	1	0								1	1	1	0.5	1
1	3	159	64	25.3	42	2	13.35	0.55	2.34	712	0.58	15	5025	3	3	0									2	0	0	1	0.667
1	3	170	62	21.5	42	8	13.25	0.82	3.32	665	13.78	19	7200	3	3	3	0								3	1	0.333	1	1
1	3	165	63	23.1	44	2	13.12	0.44	4.59	666	0.63	18	5250	1	1	0									0	0	0	1	0
1	3	168	57	20.2	45	2	12.96	0.38	2.38	472	0.39	24	9750	2	1	1	0								1	0	0	0.5	1
1	3	158	46	18.4	43	3	12.91	0.69	3.07	481	0.19	15	4875	2	2	0									0	0	0	1	0
1	3	158	53	21.2	43	1	12.73	0.45	3.24	92	0.45	13	3750	1	1	1	0								1	0	0	1	1
1	3	163	52	19.6	42	1	12.6	0.14	1.68	587	0.27	13	3750	3	3	0									0	0	0	1	0
1	3	154	60	25.3	40	13	12.5	0.51	4.81	542	1.24	14	4050	1	1	1	0								1	1	1	1	1
1	3	160	53	20.7	44	5	12.5	0.86	1.39	616	0.36	12	3225	2	1	0									0	0	0	0.5	0
1	3	160	53	20.7	40	4	12.29	0.81	0.45	688	0.42	13	2550	3	3	1	1	1		1	1	37	2720		2	1	0.5	1	0.667
1	3	160	53	20.7	40	10	12.13	0.74	2.61	243	0.13	15	4350	1	1	1	1	1		1	1	39.1	2890		1	0	0	1	1
1	3	154	53	22.3	43	2	12.09	0.34	0.87	114	0.23	20	6975	2	1	1	0								1	1	1	0.5	1
1	3	160	72	28.1	40	11	12.06	0.26	1.49	111	0.55	15	4125	3	1	0									0	0	0	0.333	0
1	3	165	62	22.8	40	1	12.01	0.86	0.78	804	0.8	15	3450	7	3	2	0								2	2	1	0.429	0.667
1	3	153	45	19.2	41	1.5	11.8	0.33	0.4	92	0.09	15	4350	2	2	1	1	1	1						2	1	0.5	1	1
1	3	154	53	22.3	46	1	11.8	0.61	5.74	234	1.51	16	3825	1	1	1	0								1	1	1	1	1
1	3	154	53	22.3	44	2	11.77	0.32	13.55	170	0.66	15	4575	1	1	0									0	0	0	1	0
1	3	157	60	24.3	40	6	11.74	0.63	0.39	300	0.17	13	2700	2	2	2	0								2	1	0.5	1	1
1	3	157	60	24.3	42	2	11.72	0.52	6.23	661	1.13	13	3975	3	3	1	0								1	0	0	1	0.333
1	3	162	53	20.2	42	2	11.72	0.52	12.96	120	0.29	18	5925	1	0	0									0			0
1	3	162	53	20.2	42	2	11.72	0.52	7.9	751	1.03	13	3750	4	3	1	0								2	1	0.5	0.75	0.667
1	3	164	80	29.7	42	1	11.7	0.65	11.51	790	0.81	13	3750	3	3	2	0								3	1	0.333	1	1
1	3	164	65	24.2	42	2	11.7	0.68	2.2	1032	0.33	12	2325	4	4	4	0								4	4	1	1	1
1	3	173	75	25.1	44	7	11.7	0.98	1.55	323	0.2	20	7875	1	1	1	0								1	0	0	1	1
1	3	160	60	23.4	43	1	11.61	0.92	1.97	443	0.71	13	3750	4	2	1	0								1	0	0	0.5	0.5
1	3	158	60	24	44	6	11.5	0.27	0.64	150	0.15	15	4125	3	1	1	0								1	0	0	0.333	1
1	3	158	60	24	40	3	11.46	1	1.83	202	0.85	16	3825	2	2	2	0								2	1	0.5	1	1
1	3	163	64	24.1	43	1	11.3	0.52	0.95	799	0.46	13	3450	4	3	3	0								3	0	0	0.75	1
1	3	162	56	21.3	42	12	11.29	0.49	2.36	246	0.23	14	4725	1	1	1	0								1	0	0	1	1
1	3	168	60	21.3	45	1	11.2	0.94	0.57	598	0.85	13	3975	4	2	2	0								2	0	0	0.5	1
1	3	155	50	20.8	48	1	11.2	0.21	1.72	278	0.84	12	4200	2	1	0									0	0	0	0.5	0
1	3	160	52	20.3	40	10	11.18	0.82	0.99	482	0.38	15	5025	0		0									0
1	3	153	52	22.2	40	10	11.18	0.82	16.75	169	0.98	12	3675	1	1	0									0	0	0	1	0
1	3	158	55	22	46	5	11.13	0.66	0.74	470	0.96	14	4575	4	3	2	0								2	1	0.5	0.75	0.667
1	3	157	55	22.3	41	1	11.05	0.51	55	77	1.39	16	4650	0		0									0
1	3	157	55	22.3	42	15	11.04	0.14	24.74	67	0.4	16	5325	0		0									0
1	3	156	57	23.4	40	3	10.91	0.88	8.99	1236	94.63	14	3825	5	3	2	0								3	0	0	0.6	1
1	3	153	65	27.8	40	1	10.89	0.25	2.4	186	0.33	14	2775	4	3	3	1	1	1						3	3	1	0.75	1
1	3	160	59	23	45	6	10.76	0.9	2.87	160	0.45	14	4050	1	1	1	0								1	0	0	1	1
1	3	163	70	26.3	42	1	10.7	0.92	5.64	865	0.35	12	3225	5	5	4	0								4	4	1	1	0.8
1	3	153	52	22.2	41	0	10.6	0.95	86.82	80	0.84	17	5400	0		0									0
1	3	153	52	22.2	42	5	10.6	0.77	1.54	725	0.28	16	4725	5	4	2	0								4	2	0.5	0.8	1
1	3	165	63	23.1	41	3	10.56	0.31	3.8	166	0.65	12	3225	0		0									0
1	3	165	63	23.1	43	1	10.55	0.48	3.87	73	0.33	17	4950	0		0									0
1	3	165	63	23.1	42	1	10.42	0.25	0.7	566	0.02	15	3600	5	5	3	0								3	1	0.333	1	0.6
1	3	157	58	23.5	43	4	10.4	0.78	5	189	0.47	12	7200	2	2	2	0								2	0	0	1	1
1	3	160	50	19.5	43	14	10.3	0.21	25.3	80.6	0.86	16	3825	0		0									0
1	3	156	59	24.2	40	4	10.21	0.75	1.14	465	0.6	13	4200	2	1	0									0	0	0	0.5	0
1	3	156	52	21.4	43	3	10.2	0.13	1.03	92	0.3	13	3750	0		0									0
1	3	156	62	25.5	47	8	10.2	0.92	1.07	1577	2.37	17	6300	3	2	2	0								2	1	0.5	0.667	1
1	3	162	57	21.7	43	1	10.12	0.8	7.04	872	0.24	15	5025	3	3	2	0								3	0	0	1	1
1	3	166	52	18.9	41	3	10.11	0.75	3.58	75	0.55	12	3225	1	0	0									0			0
1	3	158	61	24.4	44	6	10.05	0.62	3.99	494	0.57	17	5400	1	1	1	0								1	0	0	1	1
1	3	168	67	23.7	43	5	10.04	0.2	1.71	111	0.51	13	3525	1	1	1	0								1	0	0	1	1
1	3	163	60	22.6	43	3	10.04	0.45	1.5	185	0.19	12	3675	1	0	0									0			0
1	3	155	51	21.2	40	3	10	0.49	2.12	980	0.74	13	2775	3	3	2	1	1	1						2	2	1	1	0.667
1	3	157	59	23.9	41	3	10	0.39	3.67	127	0.23	15	4125	1	1	1	0								1	1	1	1	1
1	3	153	48	20.5	42	1	9.99	0.96	1.59	772	0.32	13	3750	3	2	2	0								2	2	1	0.667	1
1	3	157	60	24.3	44	1.5	9.86	0.63	0.78	703	0.08	14	4575	5	5	4	0								5	3	0.6	1	1
1	3	169	68	23.8	44	10	9.8	0.61	3.52	609	0.86	12	3225	2	1	1	0								1	0	0	0.5	1
1	3	166	70	25.4	44	20	9.8	0.37	1.21	828	0.58	19	5325	2	2	2	0								2	0	0	1	1
1	3	165	73	26.8	40	3	9.72	0.9	3.71	1841	1.43	14	4050	5	4	3	1	1	1						3	3	1	0.8	0.75
1	3	168	71	25.2	41	3	9.72	0.55	4.65	636	0.21	13	3750	7	7	4	1	1	1						6	4	0.667	1	0.857
1	3	158	55	22	43	14	9.7	0.51	0.3	407	0.55	14	4725	4	4	4	0								4	4	1	1	1
1	3	165	65	23.9	41	1	9.65	0.61	1.33	1187	0.33	14	4050	6	4	2	0								2	1	0.5	0.667	0.5
1	3	165	67	24.6	42	4	9.64	0.54	1	275	0.62	12	3150	2	2	0									0	0	0	1	0
1	3	170	90	31.1	42	21	9.55	0.29	0.5	334	1.21	14	5025	1	0	0									0			0
1	3	157	60	24.3	41	1	9.5	0.86	0.64	513	0.11	12	3225	2	1	0									1	0	0	0.5	1
1	3	155	63	26.2	42	6	9.41	0.75	1.19	1009	0.56	12	3225	3	3	3	0								3	2	0.667	1	1
1	3	163	64	24.1	42	6	9.41	0.75	1.96	424	0.4	13	3975	2	2	2	0								2	0	0	1	1
1	3	163	64	24.1	47	8	9.41	0.69	1.43	507	0.78	14	4725	3	2	2	0								2	0	0	0.667	1
1	3	160	55	21.5	43	0	9.36	0.59	5.35	801	1.01	14	3075	6	6	4	1	1		1	1	39.1	3400		5	5	1	1	0.833
1	3	153	49	20.9	40	2	9.32	0.54	0.29	239	0.16	12	3450	2	2	2	1	1	1						2	0	0	1	1
1	3	156	57	23.4	43	1	9.28	0.79	9.04	154	0.11	16	4125	2	0	0									0			0
1	3	160	47	18.4	42	9	9.23	0.58	7.87	1476	1.59	15	3750	3	3	1	0								1	0	0	1	0.333
1	3	160	55	21.5	41	4	9.21	0.95	2.06	421	0.37	13	2925	2	2	2	0								2	1	0.5	1	1
1	3	162	52	19.8	42	3.5	9.2	0.5	0.65	665	0.83	13	3750	4	3	1	0								2	1	0.5	0.75	0.667
1	3	165	53	19.5	41	3	9.1	0.1	3.23	65	0.3	14	4050	1	1	1	1	1		1	1	38	2875		1	1	1	1	1
1	3	162	73	27.8	40	11	9.09	0.32	8.36	421	0.51	13	3975	2	2	1	0								2	1	0.5	1	1
1	3	155	46	19.1	40	1.7	9	0.4	2.04	1620	0.66	13	3525	5	5	3	1	1	1						5	4	0.8	1	1
1	3	158	49	19.6	41	0	8.92	0.91	1.57	757	0.66	13	3150	7	4	2	0								2	0	0	0.571	0.5
1	3	156	43	17.7	41	3	8.81	0.6	2.62	499	1.98	14	3450	7	5	4	1	1		1	1	38.4	2800		4	2	0.5	0.714	0.8
1	3	156	43	17.7	40	7	8.79	0.44	2.05	445	0.21	14	4050	3	3	0									1	0	0	1	0.333
1	3	156	43	17.7	41	2	8.74	1	1.35	1381	0.46	14	4050	6	6	4	1	1	1						5	3	0.6	1	0.833
1	3	156	43	17.7	41	6	8.64	0.83	5.61	898	0.73	13	3750	8	5	4	0								5	1	0.2	0.625	1
1	3	154	50	21.1	42	6	8.64	0.83	2.06	1372	1.22	12	3450	6	4	2	1	2		1	1	34	2195		2	2	1	0.667	0.5
1	3	162	65	24.8	42	4	8.64	0.91	0.61	180	0.19	19	6225	2	2	2	0								2	0	0	1	1
1	3	158	56	22.4	42	5	8.64	0.91	0.13	214	0.06	13	3525	2	2	1	0								1	1	1	1	0.5
1	3	170	58	20.1	41	3	8.54	0.57	0.24	298	0.15	15	4275	3	3	2	0								2	0	0	1	0.667
1	3	160	54	21.1	45	17	8.51	0.53	0.93	148	0.41	14	4275	2	1	1	0								1	1	1	0.5	1
1	3	166	73	26.5	44	18	8.49	0.55	1.2	115	0.45	15	4800	4	4	3	0								3	0	0	1	0.75
1	3	157	64	26	48	11	8.43	0.35	66.32	125	0.53	16	5100	0		0									0
1	3	161	54	20.8	48	0	8.41	0.99	1.66	848	0.67	14	3675	4	3	3	0								3	3	1	0.75	1
1	3	155	52	21.6	48	0	8.41	0.99	2.65	605	0.44	14	4725	5	3	1	0								3	1	0.333	0.6	1
1	3	153	49	20.9	40	6	8.4	0.23	10.21	220	0.29	12	3450	2	2	2	0								2	0	0	1	1
1	3	153	49	20.9	40	4	8.33	0.19	2.2	765	0.83	13	3525	4	3	3	0								3	2	0.667	0.75	1
1	3	152	46	19.9	40	9	8.3	0.6	2.1	708	0.64	14	4275	3	2	1	0								1	1	1	0.667	0.5
1	3	174	62	20.5	42	2	8.17	0.39	2.97	188	16.44	10	3150	1	1	1	0								1	0	0	1	1
1	3	154	65	27.4	40	5	8.16	0.86	1.49	49	0.06	14	4275	1	1	1	0								1	0	0	1	1
1	3	158	70	28	45	5	8.15	0.58	0.87	114	0.42	12	3225	1	1	1	0								1	0	0	1	1
1	3	155	48	20	44	6	8.01	0.2	3.03	724	0.91	12	3450	4	1	1	0								1	1	1	0.25	1
1	3	150	59	26.2	44	5	8	0.62	1.29	423	0.23	13	3525	2	2	0									1	0	0	1	0.5
1	3	173	67	22.4	42	1	7.96	0.37	0.62	190	0.06	12	3450	1	1	1	0								1	1	1	1	1
1	3	155	55	22.9	43	2	7.96	0.15	4.37	125	0.02	21	8175	0		0									0
1	3	153	48	20.5	42	8	7.9	0.7	1.39	742	0.4	13	3975	3	2	2	0								2	0	0	0.667	1
1	3	158	46	18.4	49	1	7.89	0.37	1.17	154	0.11	12	4275	2	1	1	0								1	0	0	0.5	1
1	3	170	64	22.1	40	11	7.81	0.5	1.18	96	0.67	12	3225	1	1	0									0	0	0	1	0
1	3	159	55	21.8	42	5	7.81	0.72	3.01	181	0.59	14	4275	2	2	2	0								2	0	0	1	1
1	3	165	62	22.8	40	0.4	7.8	0.05	4.55	235	0.36	13	3525	2	2	2	0								2	1	0.5	1	1
1	3	153	55	23.5	40	9	7.8	0.94	3.98	1260	0.33	14	4275	5	4	2	0								2	1	0.5	0.8	0.5
1	3	153	55	23.5	40	1	7.79	0.96	1.36	507	0.84	13	3375	1	1	1	0								1	0	0	1	1
1	3	158	54	21.6	41	4	7.75	0.9	1.35	1010	2.32	14	4500	4	3	3	1	2		1	2	37	2530	2990	3	2	0.667	0.75	1
1	3	158	50	20	46	1	7.7	0.77	3.29	2388	0.87	13	3525	7	6	2	0								5	1	0.2	0.857	0.833
1	3	156	52	21.4	42	2	7.68	0.76	1.93	389	0.11	14	4725	2	1	1	0								1	0	0	0.5	1
1	3	155	50	20.8	40	1	7.5	0.72	5.69	95	0.29	13	3525	1	1	0									1	0	0	1	1
1	3	158	49	19.6	40	3	7.49	0.72	0.23	109	0.13	13	3750	1	1	0									0	0	0	1	0
1	3	156	55	22.6	42	2	7.38	0.78	0.62	426	0.13	14	4500	4	3	2	0								2	1	0.5	0.75	0.667
1	3	158	59	23.6	40	10	7.28	0.83	2.06	917	0.89	14	4725	3	3	2	1	1	1						2	0	0	1	0.667
1	3	158	59	23.6	41	3	7.27	0.63	1.59	1466	0.55	15	4800	2	1	1	0								1	0	0	0.5	1
1	3	158	57	22.8	40	1.5	7.2	0.8	2.5	894	0.67	12	3675	6	3	3	0								3	2	0.667	0.5	1
1	3	159	52	20.6	40	2	7.08	0.37	5.38	78	1.09	15	4575	1	1	1	0								1	1	1	1	1
1	3	153	52	22.2	44	1	7.08	0.27	22.44	450	0.64	15	5250	2	1	1	0								1	0	0	0.5	1
1	3	159	60	23.7	42	4	7.03	0.36	2.46	791	1.97	15	3000	5	5	4	1	1	1						5	4	0.8	1	1
1	3	152	46	19.9	45	10	6.96	0.98	1.29	245	0.55	14	4725	1	1	1	0								1	0	0	1	1
1	3	162	69	26.3	44	3	6.77	0.75	1.21	501	0.56	15	5250	2	2	2	0								2	0	0	1	1
1	3	162	58	22.1	44	3	6.77	0.75	1.69	289	0.69	16	5550	3	3	3	0								3	2	0.667	1	1
1	3	159	53	21	40	1	6.76	0.71	3.63	938	0.71	14	4500	4	3	3	0								3	2	0.667	0.75	1
1	3	159	53	21	46	9	6.64	0.66	4.99	157	0.64	15	5325	1	1	1	0								1	1	1	1	1
1	3	160	50	19.5	43	12	6.61	0.55	3.16	794	0.51	13	3975	1	1	0									0	0	0	1	0
1	3	160	55	21.5	40	3	6.56	0.86	0.73	157	0.32	16	5550	2	2	1	0								1	1	1	1	0.5
1	3	163	67	25.2	41	10	6.55	0.69	3.6	251	0.57	15	4575	2	2	2	0								2	2	1	1	1
1	3	160	62	24.2	41	1	6.52	0.94	2.39	812	0.33	13	3525	2	2	2	0								2	0	0	1	1
1	3	159	48	19	41	14	6.44	0.46	0.24	385	1.71	14	4275	1	1	0									0	0	0	1	0
1	3	159	48	19	41	6	6.43	0.85	2.6	593	0.51	12	3225	2	1	0									0	0	0	0.5	0
1	3	158	62	24.8	40	10	6.41	0.7	2.22	1346	1.35	13	2700	8	7	3	0								5	3	0.6	0.875	0.714
1	3	153	57	24.3	45	5	6.41	0.75	3.43	849	0.99	13	3975	6	4	2	0								2	1	0.5	0.667	0.5
1	3	167	72	25.8	40	1	6.4	0.96	1.51	900	0.67	16	3975	2	2	2	0								2	2	1	1	1
1	3	178	60	18.9	41	2	6.4	0.4	0.83	577	0.37	15	4575	3	3	3	0								3	2	0.667	1	1
1	3	152	51	22.1	41	3	6.4	0.4	7.82	133	0.41	12	3525	1	1	1	0								1	0	0	1	1
1	3	154	50	21.1	43	2	6.4	0.54	1.43	576	0.18	14	3825	3	2	1	0								1	0	0	0.667	0.5
1	3	156	51	21	43	2	6.3	0.12	0.99	394	0.03	12	3975	3	3	3	0								3	2	0.667	1	1
1	3	169	62	21.7	41	2	6.29	0.29	5.5	500	0.6	18	6825	4	3	3	0								3	3	1	0.75	1
1	3	161	56	21.6	44	6	6.22	0.78	5.68	736	0.98	15	5025	4	2	2	0								2	2	1	0.5	1
1	3	163	54	20.3	44	8	6.2	0.9	1.59	227	0.35	12	3225	1	0	0									0			0
1	3	152	46	19.9	42	2	6.19	0.33	1.26	202	0.77	16	4875	4	1	1	0								1	1	1	0.25	1
1	3	160	53	20.7	41	11	6.17	0.6	1.06	106	0.22	14	3075	3	2	1	0								2	1	0.5	0.667	1
1	3	160	53	20.7	42	10	6.1	0.36	1.74	746	1.62	12	3675	3	3	2	0								2	0	0	1	0.667
1	3	157	48	19.5	43	12	6.09	0.64	1.52	567	6.14	13	2850	4	4	4	0								4	2	0.5	1	1
1	3	154	50	21.1	45	3	6.01	0.16	4.97	172	0.22	13	3975	1	1	1	0								1	1	1	1	1
1	3	148	62	28.3	46	4	6.01	0.16	1.5	471	0.13	16	5325	2	2	2	0								2	1	0.5	1	1
1	3	163	72	27.1	42	5	5.92	0.46	4.17	874	1.35	12	3225	4	1	1	0								1	1	1	0.25	1
1	3	164	56	20.8	41	0	5.7	0.3	2.17	1100	0.51	14	3825	3	2	1	0								1	0	0	0.667	0.5
1	3	156	56	23	40	1	5.63	0.12	9.33	196	0.87	18	6600	2	1	0									1	0	0	0.5	1
1	3	158	54	21.6	42	14	5.57	0.84	2.3	456	0.51	15	5250	0		0									0
1	3	158	58	23.2	47	4	5.37	0.28	0.66	1382	0.91	12	3975	5	5	3	0								4	2	0.5	1	0.8
1	3	158	58	23.2	40	3	5.3	0.72	0.87	229	0.69	13	3750	3	3	3	1	1	1						3	0	0	1	1
1	3	160	57	22.3	40	10	5.3	0.7	0.86	718	0.95	13	3000	3	3	3	0								3	2	0.667	1	1
1	3	160	72	28.1	40	5	5.3	0.58	2.87	952	0.4	13	3750	5	4	4	0								4	3	0.75	0.8	1
1	3	158	56	22.4	41	9	5.28	0.77	3.61	580	1.25	14	4725	4	3	2	0								3	1	0.333	0.75	1
1	3	163	65	24.5	41	9	5.28	0.77	3.27	535	0.75	12	3225	3	2	2	0								2	0	0	0.667	1
1	3	169	51	17.9	43	2	5.24	0.76	4.81	720	0.93	12	3675	6	3	2	0								2	1	0.5	0.5	0.667
1	3	150	55	24.4	42	2	5.2	0.9	5.39	2048	0.95	12	3525	5	5	4	0								4	4	1	1	0.8
1	3	153	55	23.5	41	5	5.14	0.49	3.01	393	0.66	13	3975	4	3	3	0								3	2	0.667	0.75	1
1	3	162	59	22.5	40	1	5.09	0.69	1.35	1599	0.54	14	3825	6	5	2	0								3	1	0.333	0.833	0.6
1	3	162	57	21.7	40	0.8	5.07	0.64	1.8	2478	1.28	14	4575	5	3	3	0								3	3	1	0.6	1
1	3	162	53	20.2	40	1	5.07	0.64	3.13	789	0.77	14	4275	4	3	0									1	0	0	0.75	0.333
1	3	162	53	20.2	44	3	5.07	0.83	2.86	767	0.36	14	4575	1	1	0									0	0	0	1	0
1	3	158	61	24.4	42	12	5	0.29	5.16	902	0.29	13	3525	3	3	3	0								3	2	0.667	1	1
1	3	160	50	19.5	47	5	4.97	0.81	0.87	76	1.03	17	5175	3	1	1	0								1	0	0	0.333	1
1	3	155	46	19.1	40	4	4.68	0.9	1.53	1898	1.09	14	3750	6	4	2	0								4	2	0.5	0.667	1
1	3	156	67	27.5	41	9	4.67	0.37	0.98	86	0.04	17	4725	2	2	2	0								2	0	0	1	1
1	3	154	47	19.8	42	3	4.64	0.78	4.37	536	0.83	15	5550	2	2	1	0								1	0	0	1	0.5
1	3	161	55	21.2	48	4	4.58	0.29	2.05	684	1.07	14	4275	2	1	1	0								1	0	0	0.5	1
1	3	155	55	22.9	48	4	4.58	0.29	20.02	141	1.09	12	3675	3	1	1	0								1	0	0	0.333	1
1	3	165	53	19.5	41	14	4.53	0.72	1.23	267	0.75	15	4800	1	1	1	0								1	0	0	1	1
1	3	160	54	21.1	41	13	4.5	0.89	0.91	2163	1.17	14	4050	3	1	1	0								1	0	0	0.333	1
1	3	150	69	30.7	40	1	4.42	0.87	1.92	961	0.38	13	3525	4	1	1	0								1	1	1	0.25	1
1	3	168	60	21.3	45	7	4.4	0.05	18.42	23	0.7	17	4800	0		0									0
1	3	167	57	20.4	42	0	4.34	0.49	18.27	64	2.07	17	6375	0		0									0
1	3	160	56	21.9	40	11	4.3	0.5	5.2	1197	2.34	14	3225	2	1	1	0								1	1	1	0.5	1
1	3	167	64	22.9	41	4	4.18	0.2	4.38	670	0.67	15	4125	3	1	1	0								1	1	1	0.333	1
1	3	156	54	22.2	44	4	4.11	0.08	2.23	178	5.87	15	4350	1	1	0									0	0	0	1	0
1	3	158	54	21.6	41	10	4.05	0.51	4.1	121	0.32	19	4950	1	1	1	0								1	1	1	1	1
1	3	155	49	20.4	40	2	3.85	0.1	3.94	248	0.27	12	3225	2	2	0									0	0	0	1	0
1	3	165	67	24.6	44	1	3.82	0.85	2.61	676	1.21	15	5250	4	2	2	0								2	0	0	0.5	1
1	3	150	54	24	44	1	3.82	0.85	5.12	488	0.59	15	5250	3	1	0									0	0	0	0.333	0
1	3	158	65	26	41	6	3.76	0.86	1.13	71	0.28	16	5325	1	1	1	0								1	0	0	1	1
1	3	159	64	25.3	41	2	3.59	0.58	0.32	227	0.62	13	3975	2	1	1	0								1	0	0	0.5	1
1	3	168	54	19.1	43	1	3.5	0.42	1.02	531	0.13	18	6150	2	1	1	0								1	0	0	0.5	1
1	3	145	50	23.8	40	2	3.49	0.66	1.61	876	0.44	13	3525	4	3	2	1	1		1	1	37.4	2915		3	1	0.333	0.75	1
1	3	150	51	22.7	41	4	3.4	0.71	4.83	249	0.83	16	4650	1	1	0									0	0	0	1	0
1	3	158	65	26	40	10	3.38	0.36	2.6	936	0.85	13	3525	8	4	3	0								3	0	0	0.5	0.75
1	3	150	51	22.7	40	10	3.38	0.37	2.26	495	1	13	3525	4	3	1	0								1	1	1	0.75	0.333
1	3	164	51	19	43	2	3.33	0.92	0.66	1265	1.02	15	3450	4	4	4	0								4	3	0.75	1	1
1	3	162	55	21	44	1	3.3	0.98	1.48	74	0.23	13	4200	1	1	1	0								1	1	1	1	1
1	3	153	73	31.2	43	0	3.17	0.35	4.77	1004	0.7	15	5025	4	3	3	0								3	2	0.667	0.75	1
1	3	157	47	19.1	41	9	3.08	0.54	1.85	748	0.44	14	4500	3	2	1	0								1	0	0	0.667	0.5
1	3	158	65	26	40	3	3	0.54	1.62	2257	0.56	17	4350	8	8	4	1	1		1	1	36	2990		6	3	0.5	1	0.75
1	3	159	64	25.3	43	4	2.95	0.91	6.17	530	0.61	13	3975	3	3	1	0								1	1	1	1	0.333
1	3	157	59	23.9	40	2	2.84	0.8	4.18	652	0.42	13	4125	3	2	2	0								2	2	1	0.667	1
1	3	157	59	23.9	42	8	2.58	0.15	3.18	488	0.58	14	3825	3	2	1	0								1	1	1	0.667	0.5
1	3	153	58	24.8	44	2	2.58	0.4	1.71	452	0.3	15	5250	0		0									0
1	3	165	67	24.6	42	4	2.31	0.36	1.14	148	0.43	13	3750	0		0									0
1	3	150	39	17.3	40	1	2.24	0.62	0.49	361	0.34	13	3975	5	4	3	0								3	0	0	0.8	0.75
1	3	155	64	26.6	46	7	2.23	0.33	2.77	181	0.16	14	4275	1	1	1	0								1	1	1	1	1
1	3	150	39	17.3	40	6	1.85	0.94	0.74	971	3.36	13	2775	8	6	4	0								5	2	0.4	0.75	0.833
1	3	155	43	17.9	41	1	1.8	0.45	1.72	1938	0.21	15	2700	5	5	4	0								4	3	0.75	1	0.8
2	3	153	51	21.8	45	0	30.3	0.17	22.67	184	0.23	19	6000	0		0									0
2	3	161	53	20.4	45	1	28.6	0.42	51.69	74	1.74	22	4650	1	1	1	0								1	0	0	1	1
2	3	167	63	22.6	40	2	27.3	0.63	2.58	528	0.24	13	2550	1	1	0									1	0	0	1	1
2	3	150	47	20.9	40	0	26.8	0.45	28.46	76	0.47	20	6975	1	1	1	0								1	1	1	1	1
2	3	162	68	25.9	42	8	26.8	0.15	0.45	96	0.3	15	3000	2	1	1	0								1	0	0	0.5	1
2	3	159	49	19.4	40	4	26.18	0.49	1.44	122	0.7	13	3750	2	1	1	0								1	0	0	0.5	1
2	3	159	48	19	44	3	25.81	0.31	17.13	137	0.44	16	5100	1	1	1	0								1	0	0	1	1
2	3	160	50	19.5	44	4	25.2	0.89	1.5	498	0.43	18	5475	3	3	2	0								3	1	0.333	1	1
2	3	159	66	26.1	40	3	23.9	0.07	0.69	225	0.41	15	5025	1	1	1	0								1	0	0	1	1
2	3	148	50	22.8	40	9	22.2	0.25	1.4	1455	0.42	13	3525	4	4	3	1	1		1	1	31	2676		4	3	0.75	1	1
2	3	166	63	22.9	43	2	22	0.1	0.08	67	0.26	13	3750	1	1	0									0	0	0	1	0
2	3	160	54	21.1	43	5	22	0.53	1.51	1148	0.48	13	3750	3	2	1	0								1	1	1	0.667	0.5
2	3	156	45	18.5	42	5	21.57	0.54	38.38	74	1.22	17	5850	0		0									0
2	3	158	53	21.2	40	7	20.77	0.41	5.77	663	0.26	16	5550	2	1	1	0								1	0	0	0.5	1
2	3	158	53	21.2	41	5	20.55	0.52	5.48	420	0.9	13	3975	2	2	2	0								2	1	0.5	1	1
2	3	155	54	22.5	41	6	20.18	0.79	0.27	122	1.1	12	3225	0		0									0
2	3	156	62	25.5	41	#NULL!	19.3	0.18	1.32	716	0.45	14	4050	6	2	2	0								2	2	1	0.333	1
2	3	161	57	22	43	5	18.5	0.93	5.52	849	0.87	13	3975	1	0	0									0			0
2	3	158	51	20.4	43	2	17.8	0.17	15.85	117	0.26	17	3225	1	1	0									0	0	0	1	0
2	3	166	56	20.3	41	7	17.64	0.21	23.4	84	1.07	15	4800	0		0									0
2	3	158	58	23.2	40	9	17.52	0.63	2.23	574	0.79	13	3975	3	3	1	0								3	1	0.333	1	1
2	3	158	58	23.2	43	5	17.33	0.69	4.13	1304	0.84	15	5025	8	6	3	1	2		1	2	38	3070	2260	4	3	0.75	0.75	0.667
2	3	156	64	26.3	41	0	16.42	0.51	8.2	108	0.41	15	5400	0		0									0
2	3	160	60	23.4	40	5	16.35	0.98	0.66	216	0.36	16	4200	5	5	3	0								3	0	0	1	0.6
2	3	153	53	22.6	41	5	16.35	0.98	2.16	410	0.24	15	3150	1	1	1	1	1	1						1	1	1	1	1
2	3	166	63	22.9	41	1	16.14	0.47	3.95	111	0.41	14	3225	2	1	1	0								1	0	0	0.5	1
2	3	155	69	28.7	42	15	16	0.95	2.53	48	0.24	12	3225	1	1	1	0								1	0	0	1	1
2	3	153	75	32	40	0.7	15.9	0.56	2.32	709	0.81	12	2850	5	3	3	0								3	0	0	0.6	1
2	3	153	75	32	43	13	15.9	0.07	6.03	236	0.18	12	3450	0		0									0
2	3	160	65	25.4	44	10	15.63	0.65	5.94	477	5.22	13	3975	3	2	2	0								2	2	1	0.667	1
2	3	162	55	21	44	10	15.63	0.62	7.37	821	1.08	14	3975	2	2	2	0								2	2	1	1	1
2	3	150	53	23.6	40	11	15.6	0.15	9.6	108	0.86	24	7050	0		0									0
2	3	153	60	25.6	44	9	15.15	0.58	5.11	157	0.57	14	4050	1	1	0									0	0	0	1	0
2	3	159	53	21	45	9	15.15	0.11	3.27	163	0.9	11	3150	0		0									0
2	3	163	61	23	44	0	14.68	0.67	2.21	194	0.23	13	3525	2	2	1	0								1	1	1	1	0.5
2	3	163	61	23	44	2	14.6	0.1	8.1	73	0.21	13	3750	1	1	1	0								1	0	0	1	1
2	3	155	52	21.6	42	10	14.2	0.34	1.71	152	2.79	16	5100	0		0									0
2	3	156	50	20.5	43	6	13.8	0.57	6.01	1183	1.53	15	4125	5	5	3	0								3	0	0	1	0.6
2	3	156	50	20.5	40	3	13.68	0.47	2.59	1476	0.68	13	2700	8	8	3	0								8	7	0.875	1	1
2	3	153	58	24.8	43	3	13.61	0.69	26.91	138	18.02	17	5175	1	0	0									0			0
2	3	160	53	20.7	44	4	13.5	0.48	4.25	688	0.32	12	2325	3	1	1	0								1	1	1	0.333	1
2	3	161	65	25.1	44	6	13.41	0.5	6.57	1178	0.77	13	3525	4	3	3	0								3	3	1	0.75	1
2	3	163	55	20.7	43	10	13.15	0.5	1.19	173	0.39	14	4725	1	1	1	0								1	0	0	1	1
2	3	165	62	22.8	43	3	12.95	0.5	0.31	155	0.19	17	3900	2	2	2	0								2	2	1	1	1
2	3	162	55	21	40	7	12.9	0.5	2.34	530	0.54	13	3975	2	2	1	0								1	0	0	1	0.5
2	3	160	48	18.8	41	5	12.86	0.54	7.68	907	0.85	13	3975	4	3	3	0								3	0	0	0.75	1
2	3	160	54	21.1	42	2	12.78	0.68	1.44	1741	0.46	14	3075	8	5	4	0								5	3	0.6	0.625	1
2	3	168	60	21.3	45	3	12.77	0.32	0.42	51	0.49	20	6075	0		0									0
2	3	160	56	21.9	43	13	12.7	0.16	15.53	474	0.64	14	3075	2	1	1	0								1	1	1	0.5	1
2	3	168	60	21.3	45	3	12.66	0.72	10.04	87	1.84	11	2925	0		0									0
2	3	160	52	20.3	40	1	12.5	0.25	4.37	247	0.43	11	3150	2	1	1	0								1	0	0	0.5	1
2	3	154	45	19	44	5	12.24	0.67	3.3	208	0.36	12	3225	2	2	2	0								2	0	0	1	1
2	3	161	51	19.7	48	0	12.1	0.06	5.48	40	0.11	13	3975	1	1	1	0								1	1	1	1	1
2	3	156	68	27.9	41	1	12.05	0.51	6.1	199	0.38	12	3225	3	2	1	0								2	0	0	0.667	1
2	3	170	60	20.8	42	6	12	0.81	1.76	470	0.77	14	4275	4	2	2	0								2	1	0.5	0.5	1
2	3	163	65	24.5	42	4	12	0.81	1.36	646	1.26	11	2925	8	7	4	1	1		1	1	38	2875		7	4	0.571	0.875	1
2	3	155	71	29.6	45	10	11.65	0.54	26.24	240	1.02	11	2925	3	0	0									0			0
2	3	160	61	23.8	46	11	11.65	0.54	3.49	1019	0.64	15	4575	4	1	1	0								1	1	1	0.25	1
2	3	151	50	21.9	40	4	11.63	1.04	4.74	1469	0.66	13	3525	4	3	2	1	1		1	1	39	2500		2	1	0.5	0.75	0.667
2	3	151	50	21.9	40	6	11.6	0.38	3.6	794	0.46	16	4875	4	2	1	0								1	0	0	0.5	0.5
2	3	166	57	20.7	44	1	11.55	0.38	2.88	985	0.63	13	3525	4	3	1	0								1	0	0	0.75	0.333
2	3	158	56	22.4	41	0	11.5	0.95	2.49	211	0.28	16	4425	0		0									0
2	3	164	65	24.2	46	4	11.44	0.92	0.63	970	0.48	14	4050	7	3	1	0								1	0	0	0.429	0.333
2	3	162	50	19.1	40	1	11.43	0.42	1.08	1024	0.78	12	3750	5	2	1	0								1	0	0	0.4	0.5
2	3	153	75	32	40	5	11.21	0.75	3.99	215	0.48	16	5550	3	2	2	0								2	1	0.5	0.667	1
2	3	156	52	21.4	44	3	11.2	0.13	7.11	436	19.21	18	4875	2	1	1	0								1	0	0	0.5	1
2	3	160	53	20.7	44	1	11.19	0.31	9.17	131	0.65	15	5025	0		0									0
2	3	160	54	21.1	43	5	11.18	0.41	0.99	413	0.79	17	6150	4	4	4	0								4	3	0.75	1	1
2	3	154	48	20.2	43	1	11.12	0.8	1.38	1380	0.35	13	3975	5	4	3	0								4	3	0.75	0.8	1
2	3	168	65	23	42	1	11.08	0.97	6.14	630	0.25	14	4050	5	3	3	0								3	1	0.333	0.6	1
2	3	163	49	18.4	42	1	11.08	0.97	11.64	586	0.77	14	4575	4	2	2	0								2	2	1	0.5	1
2	3	154	48	20.2	44	5	11	1	2.26	1069	0.34	13	3750	2	1	1	0								1	0	0	0.5	1
2	3	158	46	18.4	45	3	10.9	0.53	6.89	152	0.31	11	2925	1	0	0									0			0
2	3	168	60	21.3	47	5	10.77	0.38	1.71	677	0.34	14	4500	4	4	3	0								3	3	1	1	0.75
2	3	153	58	24.8	40	7	10.66	0.47	4.27	339	0.64	14	4725	3	1	1	0								1	0	0	0.333	1
2	3	169	59	20.7	45	11	10.61	0.59	21.47	135	0.96	19	5925	0		0									0
2	3	161	55	21.2	42	3	10.5	0.44	1.63	437	0.22	13	2550	8	6	4	0								5	3	0.6	0.75	0.833
2	3	162	55	21	44	2	10.3	0.35	4.68	157	2.58	15	4350	1	0	0									0			0
2	3	161	63	24.3	42	4	10.2	0.5	1.07	248	0.94	13	2550	4	3	3	0								3	3	1	0.75	1
2	3	155	45	18.7	40	11	10	0.14	2.24	184	0.18	12	2325	4	2	0									0	0	0	0.5	0
2	3	155	45	18.7	43	1	9.99	0.7	28.31	396	0.52	15	3150	1	0	0									0			0
2	3	151	59	25.9	43	1	9.99	0.7	6.02	1398	0.67	14	4050	2	2	2	0								2	0	0	1	1
2	3	162	53	20.2	45	2	9.94	0.44	3.35	427	1.47	13	3075	2	2	1	0								1	0	0	1	0.5
2	3	160	55	21.5	43	9	9.69	0.19	4.91	76	0.56	22	7950	1	1	0									0	0	0	1	0
2	3	168	60	21.3	42	1	9.63	0.92	1.61	1142	1.26	14	3225	7	6	4	1	1	1						6	2	0.333	0.857	1
2	3	156	57	23.4	40	4	9.5	0.7	2.13	952	0.57	13	3975	5	5	4	0								4	0	0	1	0.8
2	3	156	57	23.4	42	2	9.17	0.39	4.71	478	0.25	15	5025	2	2	1	0								1	0	0	1	0.5
2	3	163	70	26.3	43	2	9.17	0.39	4.28	241	5.89	14	3075	0		0									0
2	3	162	55	21	43	1	9.09	0.75	13.86	194	0.53	12	3225	3	3	0									3	0	0	1	1
2	3	156	67	27.5	42	2	8.97	0.64	1.62	360	0.59	13	3975	3	2	2	0								2	0	0	0.667	1
2	3	150	39	17.3	42	6	8.7	0.8	2.77	1470	0.6	13	2550	6	4	2	0								3	2	0.667	0.667	0.75
2	3	169	62	21.7	42	6	8.7	0.8	2.17	1042	1.11	16	3675	3	2	2	0								2	2	1	0.667	1
2	3	160	66	25.8	44	1	8.7	0.65	2.9	708	1.7	13	3000	6	4	2	0								2	1	0.5	0.667	0.5
2	3	154	48	20.2	42	10	8.5	0.62	0.54	857	1.29	16	5100	5	5	3	1	1		1	1	34	3040		5	5	1	1	1
2	3	158	60	24	42	5	8.5	0.43	6.73	705	0.4	13	3975	3	2	2	0								2	2	1	0.667	1
2	3	162	52	19.8	41	12	8.48	0.54	1.55	492	0.31	12	2325	4	3	3	0								3	3	1	0.75	1
2	3	158	49	19.6	43	0	8.26	0.45	1.03	437	22.97	14	4275	4	2	1	1	1	1						2	0	0	0.5	1
2	3	158	47	18.8	43	1	8.1	1	1.47	1107	0.51	15	3300	6	5	1	0								4	1	0.25	0.833	0.8
2	3	170	58	20.1	41	10	7.89	0.8	0.51	1277	1.36	15	5250	8	4	3	0								4	1	0.25	0.5	1
2	3	160	59	23	44	0	7.82	0.47	11.39	825	1.87	16	4875	4	4	2	0								4	0	0	1	1
2	3	155	52	21.6	44	6	7.7	0.36	19.92	94	0.72	12	3750	1	0	0									0			0
2	3	153	49	20.9	45	4	7.65	0.5	2.15	355	6.02	13	4200	1	1	1	0								1	0	0	1	1
2	3	165	66	24.2	41	1	7.52	0.94	1.89	1798	2.31	16	4650	5	4	3	0								4	3	0.75	0.8	1
2	3	174	62	20.5	40	1	7.4	0.96	8.29	165	0.55	17	5175	1	1	1	0								1	1	1	1	1
2	3	155	56	23.3	43	1	7.37	0.22	4.73	153	0.17	15	4125	2	2	0									0	0	0	1	0
2	3	152	56	24.2	40	2.5	7.34	0.9	3.41	708	0.62	13	3825	0		0									0
2	3	152	56	24.2	44	8	7.2	0.9	1.99	59	0.24	13	3750	1	1	1	0								1	1	1	1	1
2	3	160	58	22.7	41	10	7.04	0.43	5.47	1241	0.84	12	3225	3	2	2	0								2	1	0.5	0.667	1
2	3	160	58	22.7	42	1.5	7.02	0.44	4.82	1328	1.28	11	2925	5	3	2	0								3	0	0	0.6	1
2	3	158	50	20	43	3	7.02	0.44	2.68	1232	0.47	12	3525	2	2	1	0								2	1	0.5	1	1
2	3	172	65	22	42	2	7	0.25	16.63	132	0.31	18	5025	1	1	1	0								1	0	0	1	1
2	3	158	59	23.6	42	3	6.91	0.38	4.03	203	0.27	12	3450	2	1	1	0								1	0	0	0.5	1
2	3	153	52	22.2	43	1	6.8	0.32	10.79	1181	1.49	13	2850	4	3	3	0								3	1	0.333	0.75	1
2	3	159	60	23.7	42	1.5	6.7	0.25	1.53	722	1	12	2550	6	2	1	0								1	1	1	0.333	0.5
2	3	159	60	23.7	42	1.5	6.7	0.25	0.96	531	0.44	12	2475	7	4	1	0								3	0	0	0.571	0.75
2	3	158	62	24.8	42	#NULL!	6.6	0.19	3.11	906	0.46	13	3525	6	3	3	0								3	2	0.667	0.5	1
2	3	162	48	18.3	41	2	6.57	0.85	4.9	728	0.76	13	3525	2	2	2	0								2	2	1	1	1
2	3	160	57	22.3	43	6	6.56	0.54	11.75	495	0.65	19	1050	3	1	1	0								1	1	1	0.333	1
2	3	156	61	25.1	44	5	6.4	0.19	12.68	222	0.67	12	3225	2	2	1	0								1	1	1	1	0.5
2	3	153	45	19.2	44	5	6.4	0.19	16.32	446	1.08	13	4200	4	3	2	0								2	1	0.5	0.75	0.667
2	3	153	45	19.2	44	4	6.33	0.2	9.7	85	0.21	15	5025	0		0									0
2	3	167	72	25.8	44	5	6.33	0.2	5.48	503	0.83	12	3675	1	1	1	0								1	0	0	1	1
2	3	178	60	18.9	42	2	6.2	0.9	1.51	89	0.89	12	3675	3	3	1	0								2	0	0	1	0.667
2	3	148	51	23.3	41	1	6.1	0.91	3.7	1725	0.94	12	3225	5	3	3	0								3	1	0.333	0.6	1
2	3	161	56	21.6	40	1	6.07	0.64	2.38	1094	0.73	13	3525	3	3	0									1	0	0	1	0.333
2	3	161	56	21.6	40	5	5.95	0.53	2.35	537	0.38	16	3975	2	1	1	0								1	1	1	0.5	1
2	3	162	65	24.8	43	10	5.93	0.66	0.72	118	0.53	16	4875	4	3	0									0	0	0	0.75	0
2	3	158	56	22.4	43	10	5.93	0.66	11.65	717	0.45	14	4275	2	2	2	1	1	1						2	2	1	1	1
2	3	150	45	20	42	1	5.91	0.58	29.76	478	0.77	13	3525	0		0									0
2	3	148	62	28.3	43	4	5.83	0.74	4.7	921	0.48	14	4725	3	3	0									0	0	0	1	0
2	3	160	58	22.7	47	25	5.8	0.05	11.54	642	1.23	16	4125	2	2	1	0								2	1	0.5	1	1
2	3	164	56	20.8	48	5	5.8	0.12	6.45	202	0.23	11	2925	2	1	1	0								1	1	1	0.5	1
2	3	160	57	22.3	43	10	5.76	0.67	4.91	1050	1.24	17	6300	4	2	2	0								2	1	0.5	0.5	1
2	3	163	53	19.9	44	10	5.76	0.67	0.36	1364	0.92	13	3975	6	3	3	0								3	1	0.333	0.5	1
2	3	163	65	24.5	40	11	5.3	0.5	0.84	898	0.8	15	3000	3	3	2	0								3	0	0	1	1
2	3	163	65	24.5	40	2	5.28	0.33	18.94	625	0.76	18	5550	3	2	0									0	0	0	0.667	0
2	3	160	53	20.7	41	10	5.26	0.9	3.34	718	0.5	12	3225	1	1	1	0								1	0	0	1	1
2	3	160	53	20.7	43	7	4.92	0.53	9.43	252	0.97	12	3450	1	1	0									0	0	0	1	0
2	3	155	46	19.1	43	7	4.92	0.53	2.18	493	0.69	13	3525	3	2	1	0								1	0	0	0.667	0.5
2	3	157	54	21.9	43	7	4.92	0.53	1.84	405	0.11	12	3225	1	1	1	0								1	0	0	1	1
2	3	157	58	23.5	45	3	4.88	0.58	22.5	618	1.91	12	3675	2	1	1	0								1	0	0	0.5	1
2	3	165	62	22.8	41	1	4.66	0.79	19.57	431	0.58	15	5025	1	1	1	0								1	0	0	1	1
2	3	165	64	23.5	45	12	4.61	0.92	6.42	595	0.58	14	4050	7	4	3	0								4	2	0.5	0.571	1
2	3	168	81	28.7	46	13	4.61	0.92	5.34	143	4.17	17	6075	1	1	0									0	0	0	1	0
2	3	155	56	23.3	43	1	4.51	0.45	1.07	143	0.79	16	5325	0		0									0
2	3	145	50	23.8	44	1	4.5	0.42	2.76	947	0.84	11	1575	4	4	3	0								4	3	0.75	1	1
2	3	153	51	21.8	41	4	4.4	0.71	20.09	503	9.59	13	4200	3	1	0									0	0	0	0.333	0
2	3	162	62	23.6	42	2	4.36	0.97	3.7	1742	1.16	13	3525	9	7	3	0								7	2	0.286	0.778	1
2	3	160	53	20.7	43	0.4	4.3	0.31	4.04	818	0.55	13	3525	5	2	2	0								2	2	1	0.4	1
2	3	148	62	28.3	43	0.5	4.3	0.31	5.43	835	0.59	12	3525	3	3	2	0								2	0	0	1	0.667
2	3	161	56	21.6	45	6	4.1	0.73	11.14	393	0.8	11	2925	1	1	1	0								1	1	1	1	1
2	3	157	76	30.8	45	6	4.1	0.73	9.98	572	1.16	13	3750	1	1	1	0								1	0	0	1	1
2	3	168	65	23	45	0	3.96	1	3.12	888	1.14	13	3975	10	8	4	0								7	3	0.429	0.8	0.875
2	3	159	52	20.6	45	0	3.96	1	2.25	811	0.54	11	2925	1	1	1	0								1	1	1	1	1
2	3	161	51	19.7	44	2	3.25	0.2	11.98	191	0.64	12	3450	2	1	1	0								1	1	1	0.5	1
2	3	166	66	24	42	1	3.2	0.63	3	2055	0.76	14	3825	5	5	3	0								5	2	0.4	1	1
2	3	166	58	21	41	2	3.05	0.8	6.46	1012	0.8	13	3525	2	2	2	0								2	1	0.5	1	1
2	3	166	66	24	41	1	2.8	0.95	1.74	484	0.38	13	2550	2	2	1	1	1		1	1	39	3180		1	1	1	1	0.5
2	3	161	51	19.7	43	9	2.4	0.14	1.85	124	0.56	12	3450	3	1	1	0								1	0	0	0.333	1
2	3	159	48	19	42	12	1.7	0.46	1.19	1016	0.34	16	4125	5	4	3	0								4	2	0.5	0.8	1
